# Supplementary material for: TSC2 regulates lysosome biogenesis via a non-canonical RAGC and TFEB-dependent mechanism
Source: Nat Commun. 2021 Jul 12;12:4245. doi: 10.1038/s41467-021-24499-6 (PMC8275687; doi:10.1038/s41467-021-24499-6)
Supplement: Supplementary file 4 — source data [file 41467_2021_24499_MOESM4_ESM.xlsx]

## Sheet: Fig.1 
Fig. 1b		number of lysosomes/ 10 fields/mouse
		adjacent tubules	cysts		Mann-Whitney-Wilcoxon Test
					p= 0.02857
		83	207
		2	130
		112	230
		61	416
Fig. 1f	NPC1 Normal	NPC1 Tumor
	0.01209	0.144087		Unpaired t test
	0.020396	0.17692		P value	<0.0001
	0.019993	0.177373		P value summary	****
	0.017324	0.166725		Significantly different (P < 0.05)?	Yes
	0.029092	0.2361		One- or two-tailed P value?	Two-tailed
	0.020212	0.247614
	0.025772	0.223142
	0.012883	0.240495
	0.014894	0.193839
	0.025015	0.221667
	0.015354	0.192515
	0.016271	0.191826
	0.0124	0.156936
	0.010548	0.167336
	0.010139	0.180918
	0.010999	0.181068
	0.017707	0.212098
	0.017762	0.193767
	0.012006	0.206999
	0.022461	0.206196
Fig. 1g	relative mRNA expression			Ctsk				Hexa				Npc1				Npc2
					Tsc1 +/+	Tsc1 -/-			Tsc1 +/+	Tsc1 -/-			Tsc1 +/+	Tsc1 -/-			Tsc1 +/+	Tsc1 -/-
					0.832971	3.931			0.956613	2.3646			1.19501	6.07379			1.12813	1.88256
					1.2573	5.44376			1.6445	5.77338			1.26707	6.91287			0.962419	1.99841
					1.05238	4.76471			0.635667	4.84201			0.660432	8.21472			0.92104	3.41161
					P value	0.0013			P value	0.0375			P value	0.0008			P value	0.0087
Fig. 1h	relative mRNA expression			Ctsk				Hexa				Npc1				Npc2
					Tsc2 +/+	Tsc2 -/-			Tsc2 +/+	Tsc2 -/-			Tsc2 +/+	Tsc2 -/-			Tsc2 +/+	Tsc2 -/-
					0.862439	3.22013			1.20764	6.5409			1.4157	6.00524			1.1815	2.83195
					1.14732	2.71483			1.08772	5.21842			0.657118	3.33897			0.960388	2.87228
					1.01061	3.83221			0.761283	6.83478			1.07494	3.58303			0.881294	4.28153
					P value	0.0025			P value	0.0005			P value	0.0207			P value	0.0087

## Sheet: Fig.2
Fig.2b
TFEB Normal	TFEB Tumor
0.05701	0.17934		Unpaired t test
0.050995	0.197258		P value	<0.0001
0.04183	0.137137		P value summary	****
0.045559	0.121985		Significantly different (P < 0.05)?	Yes
0.018914	0.157588		One- or two-tailed P value?	Two-tailed
0.019138	0.197411
0.01625	0.210049
0.00921	0.181813
0.01036	0.241367
0.004685	0.219988
0.022255	0.193065
0.016519	0.10323
0.01575	0.18254
0.019467	0.187238
0.014991	0.101776
Fig.2e
siCtrl	siTsc1	siTsc2
0.303399	0.414489	0.520533
0.325223	0.432607	0.461724
0.236551	0.434602	0.405951
0.189444	0.647144	0.520533
0.227147	0.512181	0.461724
0.223346	0.612792	0.405951
0.231495	0.367288	0.757943
0.269019	0.503765	0.335836
0.245008	0.640598	0.650816
0.29544	0.555888	0.679411
0.243219	0.564342	0.695512
0.234668	0.674124	0.772145
0.230866	0.696085	0.633082
0.192333	0.624182	0.552462
0.243252	0.304103	0.699546
0.295717	0.578198	0.576922
0.17339	0.565264	0.707387
0.304755	0.695167	0.577037
0.242784	0.557856	0.629401
0.151912	0.615548	0.580342
0.175874	0.525776	0.613742
0.196703	0.519745	0.636557
0.222214	0.736582	0.557713
0.201584	0.65917	0.686902
0.180308	0.555267	0.653688
0.156211	0.629749	0.772244
0.17462	0.42149	0.694563
0.204072	0.454182	0.765864
0.181568	0.732345	0.493139
Tukey's multiple comparisons test	Mean Diff.	95.00% CI of diff.	Below threshold?	Summary	Adjusted P Value
siCtrl vs. siTsc1	-33	-39.04 to -26.95	Yes	****	<0.0001
siCtrl vs. siTsc2	-37.75	-43.84 to -31.65	Yes	****	<0.0001
siTsc1 vs. siTsc2	-4.748	-10.79 to 1.297	No	ns	0.1526
Fig.2g
		S142	S211
	siCtrl	0.784745	1.08493
	siTsc1	0.460266	0.561183
	siTsc2	0.460602	0.475699
	siCtrl	1.13696	1.03536
	siTsc1	0.527197	0.529394
	siTsc2	0.490766	0.442407
	siCtrl	1.07829	0.879709
	siTsc1	0.576319	0.606543
	siTsc2	0.454934	0.519862
S142	Tukey's multiple comparisons test	Mean Diff.	95.00% CI of diff.	Below threshold?	Summary	Adjusted P Value
	siCtrl vs. siTsc1	0.4787	0.1917 to 0.7658	Yes	**	0.0052
	siCtrl vs. siTsc2	0.5312	0.2442 to 0.8182	Yes	**	0.0031
	siTsc1 vs. siTsc2	0.05249	-0.2345 to 0.3395	No	ns	0.8448
S211	Tukey's multiple comparisons test	Mean Diff.	95.00% CI of diff.	Below threshold?	Summary	Adjusted P Value
	siCtrl vs. siTsc1	0.4343	0.2602 to 0.6083	Yes	***	0.0006
	siCtrl vs. siTsc2	0.5207	0.3466 to 0.6947	Yes	***	0.0002
	siTsc1 vs. siTsc2	0.08638	-0.08766 to 0.2604	No	ns	0.3461
Fig.2h
	siCtrl	siTsc2	siFlcn
HeLa	4059	40450.4	29702.6
	4005	41329.1	29257.3
	4225	42232.6	28261.8
Tukey's multiple comparisons test	Mean Diff.	95.00% CI of diff.	Below threshold?	Summary	Adjusted P Value
siCtrl vs. siTsc2	-37241	-38922 to -35560	Yes	****	<0.0001
siCtrl vs. siFlcn	-24978	-26659 to -23296	Yes	****	<0.0001
siTsc2 vs. siFlcn	12263	10582 to 13945	Yes	****	<0.0001
	siCtrl	siTsc2	siFlcn
HeLa TFEB-GFP	7760	203025	68091.4
	6182	209859	65674.3
	7107	194463	73069.5
Tukey's multiple comparisons test	Mean Diff.	95.00% CI of diff.	Below threshold?	Summary	Adjusted P Value
siCtrl vs. siTsc2	-195433	-207905 to -182960	Yes	****	<0.0001
siCtrl vs. siFlcn	-61929	-74401 to -49456	Yes	****	<0.0001
siTsc2 vs. siFlcn	133504	121032 to 145976	Yes	****	<0.0001

## Sheet: Fig. 3
Fig. 3a	HEK293T	Tsc2				Tfeb
		siCtrl	siTsc2		siCtrl	siTsc2
		0.989528	0.188658		0.993157	1.33002
		0.962062	0.142815		0.976322	1.29284
		1.05043	0.13735		1.03131	1.23822
		Unpaired t test			Unpaired t test
		P value	<0.0001		P value	0.0008
		P value summary	****		P value summary	***
		Significantly different (P < 0.05)?	Yes		Significantly different (P < 0.05)?	Yes
		One- or two-tailed P value?	Two-tailed		One- or two-tailed P value?	Two-tailed
Fig 3d	HeLa
	Ctrl	TSC2 KO
	1.00869	1.50117
	0.94726	1.33795
	1.04658	1.64591
	p value	0.0062

## Sheet: Fig. 4
Fig. 4b
TSC2 +/+ shCtrl #1
24h	1.00354	0.92275	1.02481	1.0078	1.01205	1.1141	0.952516	0.986534	1.02055	1.0248	0.982282	0.948264																					TSC2 -/- shTfeb #2
48h	0.742529	0.942529	0.841379	1.10575	1.08736	1.02759	0.903448	1.14253	0.914943	1.13563	1.34253	0.813793																0	0	0	0	0	0	0	0	0	0
72h	0.809807	0.928093	1.05245	0.866675	0.884115	1.02666	1.16163	0.887148	0.849994	0.898521	1.25565	1.37925																0	0	0	0	0	0	0	0	0	0
																												0	0	0	0	0	0	0	0	0	0
TSC2 +/+ shTFEB #1																												0	0	0	0	0	0	0	0	0	0
24h	1.0228	1.0686	0.965553	1.03043	0.954103	1.03807	1.01898	1.02662	1.12584	0.95792	1.01517	0.919756																0	0	0	0	0	0	0	0	0	0
48h	0.955263	0.977958	0.980021	0.961453	0.986211	1.03779	1.02541	0.938757	0.866545	0.990337	0.930505	0.930505																91.1459	118.808	96.2721	221.357	206.851	91.7147	0*	0*	27.3612	0*
72h	0.890801	0.892163	1.04392	1.20656	1.26305	0.961576	1.0936	1.06025	1.07522	0.986074	1.01057	0.975867																255.984	316.652	250.18	354.189	434.269	163.806	0*	0*	71.9425	350.993
																												446.2	491.561	273.678	378.042	499.391	215.738	0*	0*	219.193	516.141
TSC2 +/+ shCtrl #2																												489.478	590.746	428.733	430.284	522.191	241.886	0*	0*	391.218	719.82
24h	1.13569	0.919946	0.94844	1.0502	0.911805	1.02985	0.932157	1.02985	0.944369	1.13976	1.02578	0.932157																493.056	625.287	0*	524.394	616.149	286.015	0*	0*	432.307	913.448
48h	0.922528	1.02477	1.09847	0.965326	0.87022	1.14365	0.936794	0.974837	1.04617	1.22449	0.922528	0.87022																521.634	685.078	0*	582.851	1152	392.731	368.721	226.726	585.899	986.631
72h	0.943464	0.877206	1.17249	1.06158	0.986676	0.818149	0.913216	1.1588	1.06518	1.0054	1.04645	0.951386
TSC2 +/+ shTFEB #2
24h	1.02753	1.07406	1.08957	1.0663	1.08181	1.1012	1.03916	1.05855	1.07018	1.03528	0.996507	1.14385
48h	0.985214	1.19811	1.09619	1.2185	1.22076	1.19585	1.18452	1.11658	1.10978	1.16187	1.19585	1.19585
72h	0.992695	1.30553	1.52163	1.59435	1.56965	1.69382	1.47978	1.69931	1.40912	1.55868	1.59229	1.19508
TSC2 -/- shCTRL #1
24h	0.901056	0.971451	0.966758	0.957372	0.980837	0.994916	1.06531	1.02777	1.09347	1.07939	0.89167	1.07
48h	0.903108	0.936015	0.946984	1.02377	0.957952	1.03839	1.26143	1.08227	0.972578	0.906764	1.04205	0.928702
72h	0.783366	0.950313	0.843908	1.09892	0.979667	1.14478	1.02553	0.998013	1.12093	0.942975	1.06589	1.04571
TSC2 -/- shTFEB #1
24h	1.09834	0.867107	0.987539	1.04535	1.03571	1.14169	1.05016	0.929731	0.973087	0.949	0.900828	0.953818
48h	0.746871	0.806921	0.806921	0.81818	0.780649	0.75813	0.833192	0.881983	0.799414	0.833192	0.791908	0.728105
72h	0.709951	0.625208	0.694885	0.807875	0.807875	0.749497	0.826706	0.79281	0.789043	0.813524	0.826706	0.670404
TSC2 -/- shCTRL #2
24h	0.948052	1.01732	1.04762	0.995671	1.07792	1.02164	0.982684	1.05628	0.974026	0.939394	1.03896	0.900433
48h	0.83465	0.966115	1.07312	1.07312	1.18624	0.972229	0.932484	0.923312	0.895796	1.19847	0.996688	0.947771
72h	0.676923	0.982378	1.15469	1.23189	0.933147	1.08979	1.02825	1.03273	1.01594	1.04392	0.920839	0.88951
TSC2 -/- shTFEB #2
24h	0.97767	1.00921	0.982175	1.01371	0.991186	1.01371	0.97767	0.982175	0.946132	1.05877	0.959648	1.01822
48h	0.703199	0.814565	0.798656	0.773201	0.773201	0.801838	0.770019	0.741382	0.719108	0.849566	0.750927	0.696835
72h	0.507709	0.543807	0.606689	0.636965	0.542643	0.561274	0.542643	0.53915	0.572919	0.536821	0.537985	0.550794
	Mean Diff.	95.00% CI of diff.	Below threshold?	Summary	Adjusted P Value
24h
TSC2 +/+ shCTRL #1 vs. TSC2 +/+ shTFEB #1	-0.01199	-0.1394 to 0.1154	No	ns	>0.9999
TSC2 +/+ shCTRL #1 vs. TSC2 +/+ shCTRL #2	-4.308e-08	-0.1274 to 0.1274	No	ns	>0.9999
TSC2 +/+ shCTRL #1 vs. TSC2 +/+ shTFEB #2	-0.06533	-0.1928 to 0.06209	No	ns	>0.9999
TSC2 +/+ shTFEB #1 vs. TSC2 +/+ shCTRL #2	0.01199	-0.1154 to 0.1394	No	ns	>0.9999
TSC2 +/+ shTFEB #1 vs. TSC2 +/+ shTFEB #2	-0.05335	-0.1808 to 0.07408	No	ns	>0.9999
TSC2 +/+ shCTRL #2 vs. TSC2 +/+ shTFEB #2	-0.06533	-0.1928 to 0.06209	No	ns	>0.9999
48h
TSC2 +/+ shCTRL #1 vs. TSC2 +/+ shTFEB #1	0.03494	-0.09249 to 0.1624	No	ns	>0.9999
TSC2 +/+ shCTRL #1 vs. TSC2 +/+ shCTRL #2	-2.583e-09	-0.1274 to 0.1274	No	ns	>0.9999
TSC2 +/+ shCTRL #1 vs. TSC2 +/+ shTFEB #2	-0.1566	-0.2840 to -0.02917	Yes	**	0.0077
TSC2 +/+ shTFEB #1 vs. TSC2 +/+ shCTRL #2	-0.03494	-0.1624 to 0.09249	No	ns	>0.9999
TSC2 +/+ shTFEB #1 vs. TSC2 +/+ shTFEB #2	-0.1915	-0.3189 to -0.06410	Yes	***	0.0006
TSC2 +/+ shCTRL #2 vs. TSC2 +/+ shTFEB #2	-0.1566	-0.2840 to -0.02917	Yes	**	0.0077
72h
TSC2 +/+ shCTRL #1 vs. TSC2 +/+ shTFEB #1	-0.0383	-0.1657 to 0.08912	No	ns	>0.9999
TSC2 +/+ shCTRL #1 vs. TSC2 +/+ shCTRL #2	8.717e-08	-0.1274 to 0.1274	No	ns	>0.9999
TSC2 +/+ shCTRL #1 vs. TSC2 +/+ shTFEB #2	-0.4677	-0.5951 to -0.3402	Yes	****	<0.0001
TSC2 +/+ shTFEB #1 vs. TSC2 +/+ shCTRL #2	0.0383	-0.08912 to 0.1657	No	ns	>0.9999
TSC2 +/+ shTFEB #1 vs. TSC2 +/+ shTFEB #2	-0.4294	-0.5568 to -0.3019	Yes	****	<0.0001
TSC2 +/+ shCTRL #2 vs. TSC2 +/+ shTFEB #2	-0.4677	-0.5951 to -0.3402	Yes	****	<0.0001
Test details	Mean 1	Mean 2	Mean Diff.	SE of diff.	N1	N2	t	DF
24h
TSC2 +/+ shCTRL #1 vs. TSC2 +/+ shTFEB #1	1	1.012	-0.01199	0.04757	12	12	0.252	132
TSC2 +/+ shCTRL #1 vs. TSC2 +/+ shCTRL #2	1	1	-4.308e-08	0.04757	12	12	9.057e-07	132
TSC2 +/+ shCTRL #1 vs. TSC2 +/+ shTFEB #2	1	1.065	-0.06533	0.04757	12	12	1.373	132
TSC2 +/+ shTFEB #1 vs. TSC2 +/+ shCTRL #2	1.012	1	0.01199	0.04757	12	12	0.252	132
TSC2 +/+ shTFEB #1 vs. TSC2 +/+ shTFEB #2	1.012	1.065	-0.05335	0.04757	12	12	1.121	132
TSC2 +/+ shCTRL #2 vs. TSC2 +/+ shTFEB #2	1	1.065	-0.06533	0.04757	12	12	1.373	132
48h
TSC2 +/+ shCTRL #1 vs. TSC2 +/+ shTFEB #1	1	0.9651	0.03494	0.04757	12	12	0.7344	132
TSC2 +/+ shCTRL #1 vs. TSC2 +/+ shCTRL #2	1	1	-2.583e-09	0.04757	12	12	5.431e-08	132
TSC2 +/+ shCTRL #1 vs. TSC2 +/+ shTFEB #2	1	1.157	-0.1566	0.04757	12	12	3.292	132
TSC2 +/+ shTFEB #1 vs. TSC2 +/+ shCTRL #2	0.9651	1	-0.03494	0.04757	12	12	0.7344	132
TSC2 +/+ shTFEB #1 vs. TSC2 +/+ shTFEB #2	0.9651	1.157	-0.1915	0.04757	12	12	4.026	132
TSC2 +/+ shCTRL #2 vs. TSC2 +/+ shTFEB #2	1	1.157	-0.1566	0.04757	12	12	3.292	132
72h
TSC2 +/+ shCTRL #1 vs. TSC2 +/+ shTFEB #1	1	1.038	-0.0383	0.04757	12	12	0.8052	132
TSC2 +/+ shCTRL #1 vs. TSC2 +/+ shCTRL #2	1	1	8.717e-08	0.04757	12	12	1.832e-06	132
TSC2 +/+ shCTRL #1 vs. TSC2 +/+ shTFEB #2	1	1.468	-0.4677	0.04757	12	12	9.831	132
TSC2 +/+ shTFEB #1 vs. TSC2 +/+ shCTRL #2	1.038	1	0.0383	0.04757	12	12	0.8052	132
TSC2 +/+ shTFEB #1 vs. TSC2 +/+ shTFEB #2	1.038	1.468	-0.4294	0.04757	12	12	9.026	132
TSC2 +/+ shCTRL #2 vs. TSC2 +/+ shTFEB #2	1	1.468	-0.4677	0.04757	12	12	9.831	132
	Mean Diff.	95.00% CI of diff.	Below threshold?	Summary	Adjusted P Value
24h
TSC2 -/- shCTRL #1 vs. TSC2 -/- shTFEB #1	0.005637	-0.09774 to 0.1090	No	ns	>0.9999
TSC2 -/- shCTRL #1 vs. TSC2 -/- shCTRL #2	7.258e-08	-0.09445 to 0.09445	No	ns	>0.9999
TSC2 -/- shCTRL #1 vs. TSC2 -/- shTFEB #2	0.005811	-0.05660 to 0.06822	No	ns	>0.9999
TSC2 -/- shTFEB #1 vs. TSC2 -/- shCTRL #2	-0.005637	-0.09809 to 0.08682	No	ns	>0.9999
TSC2 -/- shTFEB #1 vs. TSC2 -/- shTFEB #2	0.0001736	-0.08004 to 0.08039	No	ns	>0.9999
TSC2 -/- shCTRL #2 vs. TSC2 -/- shTFEB #2	0.005811	-0.05874 to 0.07036	No	ns	>0.9999
48h
TSC2 -/- shCTRL #1 vs. TSC2 -/- shTFEB #1	0.2012	0.1180 to 0.2844	Yes	****	<0.0001
TSC2 -/- shCTRL #1 vs. TSC2 -/- shCTRL #2	4.4e-08	-0.1548 to 0.1548	No	ns	>0.9999
TSC2 -/- shCTRL #1 vs. TSC2 -/- shTFEB #2	0.234	0.1308 to 0.3371	Yes	****	<0.0001
TSC2 -/- shTFEB #1 vs. TSC2 -/- shCTRL #2	-0.2012	-0.3049 to -0.09752	Yes	***	0.0004
TSC2 -/- shTFEB #1 vs. TSC2 -/- shTFEB #2	0.03275	-0.01253 to 0.07802	No	ns	0.2432
TSC2 -/- shCTRL #2 vs. TSC2 -/- shTFEB #2	0.234	0.1530 to 0.3150	Yes	****	<0.0001
72h
TSC2 -/- shCTRL #1 vs. TSC2 -/- shTFEB #1	0.2405	0.1451 to 0.3358	Yes	****	<0.0001
TSC2 -/- shCTRL #1 vs. TSC2 -/- shCTRL #2	1.12e-07	-0.1248 to 0.1248	No	ns	>0.9999
TSC2 -/- shCTRL #1 vs. TSC2 -/- shTFEB #2	0.4434	0.3483 to 0.5385	Yes	****	<0.0001
TSC2 -/- shTFEB #1 vs. TSC2 -/- shCTRL #2	-0.2405	-0.3706 to -0.1103	Yes	***	0.0006
TSC2 -/- shTFEB #1 vs. TSC2 -/- shTFEB #2	0.2029	0.1333 to 0.2725	Yes	****	<0.0001
TSC2 -/- shCTRL #2 vs. TSC2 -/- shTFEB #2	0.4434	0.3381 to 0.5487	Yes	****	<0.0001
Test details	Mean 1	Mean 2	Mean Diff.	SE of diff.	N1	N2	t	DF
24h
TSC2 -/- shCTRL #1 vs. TSC2 -/- shTFEB #1	1	0.9944	0.005637	0.03222	12	12	0.1749	11
TSC2 -/- shCTRL #1 vs. TSC2 -/- shCTRL #2	1	1	7.258e-08	0.02944	12	12	2.465e-06	11
TSC2 -/- shCTRL #1 vs. TSC2 -/- shTFEB #2	1	0.9942	0.005811	0.01945	12	12	0.2987	11
TSC2 -/- shTFEB #1 vs. TSC2 -/- shCTRL #2	0.9944	1	-0.005637	0.02882	12	12	0.1956	11
TSC2 -/- shTFEB #1 vs. TSC2 -/- shTFEB #2	0.9944	0.9942	0.0001736	0.025	12	12	0.006941	11
TSC2 -/- shCTRL #2 vs. TSC2 -/- shTFEB #2	1	0.9942	0.005811	0.02012	12	12	0.2888	11
48h
TSC2 -/- shCTRL #1 vs. TSC2 -/- shTFEB #1	1	0.7988	0.2012	0.02594	12	12	7.757	11
TSC2 -/- shCTRL #1 vs. TSC2 -/- shCTRL #2	1	1	4.4e-08	0.04825	12	12	9.119e-07	11
TSC2 -/- shCTRL #1 vs. TSC2 -/- shTFEB #2	1	0.766	0.234	0.03215	12	12	7.276	11
TSC2 -/- shTFEB #1 vs. TSC2 -/- shCTRL #2	0.7988	1	-0.2012	0.03232	12	12	6.225	11
TSC2 -/- shTFEB #1 vs. TSC2 -/- shTFEB #2	0.7988	0.766	0.03275	0.01411	12	12	2.321	11
TSC2 -/- shCTRL #2 vs. TSC2 -/- shTFEB #2	1	0.766	0.234	0.02525	12	12	9.267	11
72h
TSC2 -/- shCTRL #1 vs. TSC2 -/- shTFEB #1	1	0.7595	0.2405	0.02971	12	12	8.093	11
TSC2 -/- shCTRL #1 vs. TSC2 -/- shCTRL #2	1	1	1.12e-07	0.03889	12	12	2.88e-06	11
TSC2 -/- shCTRL #1 vs. TSC2 -/- shTFEB #2	1	0.5566	0.4434	0.02964	12	12	14.96	11
TSC2 -/- shTFEB #1 vs. TSC2 -/- shCTRL #2	0.7595	1	-0.2405	0.04056	12	12	5.929	11
TSC2 -/- shTFEB #1 vs. TSC2 -/- shTFEB #2	0.7595	0.5566	0.2029	0.0217	12	12	9.353	11
TSC2 -/- shCTRL #2 vs. TSC2 -/- shTFEB #2	1	0.5566	0.4434	0.03281	12	12	13.51	11
Fig. 4c
days					TSC2 -/- shCtrl #2							sh-Tfeb(548)
46	33.16	7.90157	40.4999	16.7747	0	11.4516	25.7841	47.722	2.04838	14.0322		0	0	0	0	0	0	0	0	0	0
49	94.0992	42.5649	55.5698	36.5225	0	63.1288	119.183	82.7833	14.3052	19.8144		0	0	0	0	0	0	0	0	0	0
52	101.193	116.639	72.6452	94.8784	0	76.0013	23.22	147.095	26.7822	26.3175		0	0	0	0	0	0	0	0	0	0
57	143.48	180	79.5965	217.358	126.578	158.782	101.2	181.84	33.9688	74.1652		0	0	0	0	0	0	0	0	0	0
60	223.975	0*	348.045	244.907	239.611	497.243	363.747	303.391	131.602	193.121		0	0	0	0	0	0	0	0	0	0
65	484.109	0*	699.179	512.325	519.498	492.075	477.318	443.37	243.454	136.049		91.1459	118.808	96.2721	221.357	206.851	91.7147	0*	0*	27.3612	0*
68	557.113	0*	720.807	618.904	940.713	734.101	480.693	780.376	517.147	417.78		255.984	316.652	250.18	354.189	434.269	163.806	0*	0*	71.9425	350.993
72	913.848	0*	802.504	0*	1253.96	2076.91	1386.75	1003.35	842.141	399.891		446.2	491.561	273.678	378.042	499.391	215.738	0*	0*	219.193	516.141
76	1130.61	0*	861.418	0*	1454.45	0*	0*	1294.58	1388.2	427.499		489.478	590.746	428.733	430.284	522.191	241.886	0*	0*	391.218	719.82
80	1341.56	0*	1191.57	0*	2464.08	0*	0*	1546.18	1448.02	851.246		493.056	625.287	0*	524.394	616.149	286.015	0*	0*	432.307	913.448
84	1627.55	0*	2560	0*	2796.41	0*	0*	1621.83	1449.08	878.075		521.634	685.078	0*	582.851	1152	392.731	368.721	226.726	585.899	986.631
	Below threshold?	P value	Mean of sh-Control	Mean of sh-Tfeb	Difference	SE of difference	t ratio	df	Adjusted P Value
46	Yes	0.001111	19.9375	0	19.9375	5.14575	3.87455	18	0.01215
49	Yes	0.000332	52.7972	0	52.7972	11.9504	4.41801	18	0.003646
52	Yes	0.000261	68.4771	0	68.4771	15.1272	4.52676	18	0.002869
57	Yes	1e-06	129.697	0	129.697	18.1197	7.15778	18	1.3e-05
60	Yes	<0.000001	282.849	0	282.849	34.3263	8.24002	17	3e-06
65	Yes	0.000253	445.264	121.93	323.334	66.5472	4.85872	14	0.002781
68	Yes	0.00011	640.848	274.752	366.096	70.5719	5.18756	15	0.001213
72	Yes	0.001711	1084.92	379.993	704.927	182.315	3.86653	14	0.01866
76	Yes	0.001298	1092.79	476.794	615.997	147.705	4.17046	12	0.01419
80	Yes	0.001495	1473.78	555.808	917.97	218.753	4.19637	11	0.016319
84	Yes	0.000539	1822.16	611.364	1210.79	265.734	4.55642	13	0.005911

## Sheet: Fig. 5
Fig. 5a
flcn
HeLa			HeLa TFEB-GFP
siCtrl	siTSC2		siCtrl	siTSC2
1.0816	2.06446		1.0968	1.6724
0.940093	1.83046		0.791051	1.54132
0.983474	1.8245		1.15278	1.6902
P value	0.0005		P value	0.007
Fig. 5c
siCtrl	siTsc2	siFlcn	siTsc2 + siFlcn
1.08638	1.98497	2.02586	2.99169
1.01664	1.73038	1.49431	2.61579
0.72471	1.93019	1.59817	3.73274
1.32519	1.05522	1.76866	2.39872
1.26816	1.69352	1.47978	2.49972
1.01132	1.43842	1.52588	2.77957
1.24765	1.32127	1.38441	2.58143
1.09503	1.36577	1.53804	1.65649
0.95167	1.00643	1.67996	2.61178
1.05874	2.40892	1.70854	2.93934
0.814788	1.46577	2.10154	2.96786
1.09028	1.7712	1.64034	2.7226
1.17032	1.85203	1.84115	2.53728
1.10087	0.979518	1.52204	2.95865
0.951644	2.04247	1.71121	2.32334
1.05021	2.07232	1.63852	3.4832
1.03094	1.58536	1.02506	3.32592
1.04028	1.45709	1.9103	1.68018
1.04758	1.81911	1.9514	1.91855
1.2454	1.54687	1.55525	2.92022
1.05025	0.962287	1.73913	2.25903
0.86898	1.84863	1.499	1.89569
0.979928	1.61886	2.40146	3.13512
0.999712	2.15889	1.67245	2.26979
0.835826	2.09674	1.96888	1.93737
0.884378	1.25112	1.88582	2.39618
1.2591	2.12642	1.70243	3.54438
0.801055	2.09598	1.61359	3.00756
1.1049	3.07356	1.78317	3.38723
1.28358	2.08074	1.70818	2.08656
1.59186	2.74641	1.70297	2.60467
0.979978	1.26047	2.1118	3.69236
1.01296	1.80026	1.40023	2.77638
0.847706	2.31782	1.70223	2.21962
0.938401	2.94401	2.40756	2.49634
1.16208	1.86759	1.91503	2.22013
0.785526	2.17693	1.82255	2.8618
1.0353	2.79356	1.25967	2.18668
0.778499	0.974428	2.26697	2.74362
1.36313	0.970927	2.20101	2.40073
0.784948	1.01249	2.05005	2.83818
0.99316	3.16886	1.90112	2.51408
0.680408	0.970852	1.07647	2.26999
0.974536	0.898942	1.2881	2.50805
0.849974	1.64627	2.21309	2.41001
0.835521	1.48225	1.85994	2.62752
0.894074	0.903482	1.98342	3.17435
0.865167	0.780641	2.074	2.6204
1.0145	1.52831	1.58937	2.6166
0.707208	1.03642	1.90734	2.74193
0.895073	2.3826	2.27014	2.93506
0.561866	1.84282	1.7566	2.04266
0.62358	1.79479	1.66157	2.27308
0.817837	1.17468	2.26586	2.85865
0.714642	1.03016	1.83541	2.84885
0.774991	1.41922	1.44195	2.62929
0.648349	1.49011	1.64704	2.52554
1.07442	1.33958	1.67105	3.37372
0.682035	1.28651	2.56968	3.03509
0.592686	1.0679	1.39308	2.71611
0.70333	1.14419	2.08072	2.76953
0.35821	1.61598	2.10786	2.32102
0.598948	1.62245	1.56946	2.18666
0.815927	1.44217	2.03459	3.14851
0.73211	1.46817	1.69109	2.29223
0.663931	1.03039	2.01	2.64219
0.923054	1.49737	1.72328	3.63458
0.874384	1.39641	1.85981	2.65009
0.766647	1.29496	2.0285	2.81455
0.359786	1.48864	1.74708	2.709
0.904048	1.40915	2.02009	2.28041
2.41979	1.66464	2.07165	3.21599
0.673196	1.24892	1.63979	3.93872
0.811603	2.06549	1.41082	3.24308
0.780521	1.33002	1.78487	2.58141
0.560815	2.38539	1.88174	3.05626
0.915766	1.41412	1.5332	2.60379
0.822399	1.88322	1.93687	3.30136
1.00811	1.67372	2.31545	2.56089
0.909497	1.47751	1.7452	2.97852
0.633906	1.84002	1.75202	3.42367
1.00315	3.17795	1.39679	2.57351
1.08472	2.17159	1.36964	2.85987
0.827674	2.89593	1.60342	3.00208
0.979554	1.78113	2.13284	4.65406
0.994137	2.48955	1.82815	4.56675
0.65155	2.40708	1.41839	5.52799
0.895273	5.14961	1.61551	3.21584
0.83941	2.63144	1.44659
1.1909	2.19838	1.69072
0.746085	1.90791	1.78509
0.865226	1.34279	1.27545
0.863747	3.12945	1.38494
0.596504	1.33556	1.49825
1.12158	2.88733	1.2343
0.672603	1.96252	1.67322
0.787211	1.38192	1.57645
0.63691	1.33954	1.4029
0.701868	2.70116	1.70246
0.921983	1.15126	1.37823
0.621061	1.50909	1.65917
0.786713	1.56065	1.48157
0.595778	1.1759	1.75117
0.823113	1.14098	1.34553
0.80407	2.6711	1.89323
0.811449	1.42196	1.64276
1.28121	1.36223	1.37331
0.742305	1.30473	2.04481
0.859114	1.86463	1.66121
0.689035	1.46731	1.80373
0.93168	1.38668	1.25499
0.935016	2.20216	1.58379
0.622711	1.85558	1.51843
0.81601	1.60945	1.70388
0.896038	2.53692	1.64153
0.700692	1.57503	1.1986
0.586377	3.41408	1.24036
0.70333	1.80851	1.53127
0.923711	2.54744	2.12206
0.984727	2.66118	1.60711
0.847929	1.2668
0.836205	1.64757
0.859093	0.921642
0.816293	2.97792
0.61673	2.01841
1.059	1.66165
0.930823	1.21092
0.783976	1.7467
0.792832	1.70369
0.814315	1.50753
0.678562	2.20683
0.663693	2.56201
1.02081	2.45485
0.94169	1.46694
0.91975	2.10977
0.916855	2.74202
1.02195	1.45774
0.888195	1.38606
0.952805	1.99718
1.02966	5.03548
2.43759
1.20112
0.835022
0.795321
0.604299
0.814212
Tukey's multiple comparisons test	Mean Diff.	95.00% CI of diff.	Below threshold?	Summary	Adjusted P Value
siCtrl vs. siTsc2	-0.9091	-1.061 to -0.7567	Yes	****	<0.0001	A-B
siCtrl vs. siFlcn	-0.8208	-0.9795 to -0.6622	Yes	****	<0.0001	A-C
siCtrl vs. siTsc2 + siFlcn	-1.894	-2.068 to -1.721	Yes	****	<0.0001	A-D
siTsc2 vs. siFlcn	0.08821	-0.07199 to 0.2484	No	ns	0.4878	B-C
siTsc2 vs. siTsc2 + siFlcn	-0.9853	-1.161 to -0.8101	Yes	****	<0.0001	B-D
siFlcn vs. siTsc2 + siFlcn	-1.074	-1.254 to -0.8928	Yes	****	<0.0001	C-D
Test details	Mean 1	Mean 2	Mean Diff.	SE of diff.	n1	n2	q	DF
siCtrl vs. siTsc2	0.902	1.811	-0.9091	0.05909	146	140	21.76	490
siCtrl vs. siFlcn	0.902	1.723	-0.8208	0.06156	146	120	18.86	490
siCtrl vs. siTsc2 + siFlcn	0.902	2.796	-1.894	0.06742	146	88	39.74	490
siTsc2 vs. siFlcn	1.811	1.723	0.08821	0.06215	140	120	2.007	490
siTsc2 vs. siTsc2 + siFlcn	1.811	2.796	-0.9853	0.06796	140	88	20.5	490
siFlcn vs. siTsc2 + siFlcn	1.723	2.796	-1.074	0.07011	120	88	21.65	490
Fig. 5d
			HeLa
Ctrl siRNA	3106.57	2763.21	2188.34	2761.51	2211.69	2246.74
TSC2 siRNA	7099.34	7330.65	6093.09	6084.65	5541.42	5623.61
FLCN siRNA	12886.4	12919.8	10655.8	9483.24	9312.49	9294.57
TSC2+FLCN siRNA	25355.9	22827.2	21535.1	18297.5	17037.5	16595.5
Tukey's multiple comparisons test	Mean Diff.	95.00% CI of diff.	Below threshold?	Summary	Adjusted P Value
siCtrl vs. siTsc2	-3749	-6991 to -507.6	Yes	*	0.0198	A-B
siCtrl vs. siFlcn	-8212	-11454 to -4971	Yes	****	<0.0001	A-C
siCtrl vs. siTsc2 + siFlcn	-17728	-20970 to -14487	Yes	****	<0.0001	A-D
siTsc2 vs. siFlcn	-4463	-7705 to -1222	Yes	**	0.005	B-C
siTsc2 vs. siTsc2 + siFlcn	-13979	-17221 to -10738	Yes	****	<0.0001	B-D
siFlcn vs. siTsc2 + siFlcn	-9516	-12758 to -6274	Yes	****	<0.0001	C-D
Test details	Mean 1	Mean 2	Mean Diff.	SE of diff.	n1	n2	q	DF
siCtrl vs. siTsc2	2546	6295	-3749	1158	6	6	4.578	20
siCtrl vs. siFlcn	2546	10759	-8212	1158	6	6	10.03	20
siCtrl vs. siTsc2 + siFlcn	2546	20275	-17728	1158	6	6	21.65	20
siTsc2 vs. siFlcn	6295	10759	-4463	1158	6	6	5.45	20
siTsc2 vs. siTsc2 + siFlcn	6295	20275	-13979	1158	6	6	17.07	20
siFlcn vs. siTsc2 + siFlcn	10759	20275	-9516	1158	6	6	11.62	20
			HeLa TFEB-GFP
Ctrl siRNA	3439.34	2800.4	3034.14	2773.62	3383.09	3056.35
TSC2 siRNA	28171.2	32680.6	31945	28926.9	24969.1	26330.9
FLCN siRNA	15094.3	15627.7	14706.7	14424.1	13213.7	13519.2
TSC2+FLCN siRNA	100954	83353.7	92753.8	87593.5	96930	88861.3
Tukey's multiple comparisons test	Mean Diff.	95.00% CI of diff.	Below threshold?	Summary	Adjusted P Value
siCtrl vs. siTsc2	-25756	-31577 to -19936	Yes	****	<0.0001	A-B
siCtrl vs. siFlcn	-11350	-17170 to -5529	Yes	***	0.0001	A-C
siCtrl vs. siTsc2 + siFlcn	-88660	-94480 to -82840	Yes	****	<0.0001	A-D
siTsc2 vs. siFlcn	14406	8586 to 20227	Yes	****	<0.0001	B-C
siTsc2 vs. siTsc2 + siFlcn	-62904	-68724 to -57083	Yes	****	<0.0001	B-D
siFlcn vs. siTsc2 + siFlcn	-77310	-83131 to -71490	Yes	****	<0.0001	C-D
Test details	Mean 1	Mean 2	Mean Diff.	SE of diff.	n1	n2	q	DF
siCtrl vs. siTsc2	3081	28837	-25756	2080	6	6	17.52	20
siCtrl vs. siFlcn	3081	14431	-11350	2080	6	6	7.719	20
siCtrl vs. siTsc2 + siFlcn	3081	91741	-88660	2080	6	6	60.3	20
siTsc2 vs. siFlcn	28837	14431	14406	2080	6	6	9.797	20
siTsc2 vs. siTsc2 + siFlcn	28837	91741	-62904	2080	6	6	42.78	20
siFlcn vs. siTsc2 + siFlcn	14431	91741	-77310	2080	6	6	52.58	20
Fig. 5f
siCtrl	siTsc2	siFlcn	siTsc2+siFlcn
1.31032	0.220179	0.340382	0.0548875
0.861713	0.301666	0.398093	0.0264157
0.83635	0.163654	0.204514	0
Uncorrected Fisher's LSD	Mean Diff.	95.00% CI of diff.	Below threshold?	Summary	Individual P Value
si CTRL vs. si TSC2	0.7743	0.4974 to 1.051	Yes	***	0.0002
si CTRL vs. si FLCN	0.6885	0.4115 to 0.9654	Yes	***	0.0004
si CTRL vs. si TSC2 + si FLCN	0.9757	0.6988 to 1.253	Yes	****	<0.0001
si TSC2 vs. si FLCN	-0.08583	-0.3628 to 0.1911	No	ns	0.4951
si TSC2 vs. si TSC2 + si FLCN	0.2014	-0.07553 to 0.4783	No	ns	0.1321
si FLCN vs. si TSC2 + si FLCN	0.2872	0.01029 to 0.5642	Yes	*	0.0437
Fig. 5g
		Si Ctrl				Si TSC2				Si FLCN				Si TSC2+Si FLCN
Cts A	1.00789	1.0238	0.969107		1.36145	1.24894	1.23173		1.82545	1.70458	1.47774		2.42032	2.36396	2.24358
Cts B	1.04477	1.01741	0.940772		1.24292	1.44708	1.36484		1.33422	1.29139	1.06949		1.7262	1.43755	1.64793
Mcoln1	1.00256	1.03988	0.959199		1.64194	1.48714	1.41174		1.90684	1.59301	1.50637		2.57935	2.32177	2.34275
Npc1	1.03903	0.923909	1.0417		1.51105	1.4712	1.45632		1.5829	1.42879	1.23		2.01979	2.01793	2.02499
Cts A
Tukey's multiple comparisons test	Mean Diff.	95.00% CI of diff.	Below threshold?	Summary	Adjusted P Value
siCtrl vs. siTSC2	-0.2804	-0.5580 to -0.002903	Yes	*	0.0477	A-B
siCtrl vs. siFlcn	-0.669	-0.9465 to -0.3915	Yes	***	0.0003	A-C
siCtrl vs. siTSC2 + siFlcn	-1.342	-1.620 to -1.065	Yes	****	<0.0001	A-D
siTSC2 vs. siFlcn	-0.3885	-0.6661 to -0.1110	Yes	**	0.0088	B-C
siTSC2 vs. siTSC2 + siFlcn	-1.062	-1.339 to -0.7844	Yes	****	<0.0001	B-D
siFlcn vs. siTSC2 + siFlcn	-0.6734	-0.9509 to -0.3958	Yes	***	0.0002	C-D
Test details	Mean 1	Mean 2	Mean Diff.	SE of diff.	n1	n2	q	DF
siCtrl vs. siTSC2	1	1.281	-0.2804	0.08667	3	3	4.576	8
siCtrl vs. siFlcn	1	1.669	-0.669	0.08667	3	3	10.92	8
siCtrl vs. siTSC2 + siFlcn	1	2.343	-1.342	0.08667	3	3	21.9	8
siTSC2 vs. siFlcn	1.281	1.669	-0.3885	0.08667	3	3	6.34	8
siTSC2 vs. siTSC2 + siFlcn	1.281	2.343	-1.062	0.08667	3	3	17.33	8
siFlcn vs. siTSC2 + siFlcn	1.669	2.343	-0.6734	0.08667	3	3	10.99	8
Cts B
Tukey's multiple comparisons test	Mean Diff.	95.00% CI of diff.	Below threshold?	Summary	Adjusted P Value
siCtrl vs. siTSC2	-0.3506	-0.6598 to -0.04144	Yes	*	0.0275	A-B
siCtrl vs. siFlcn	-0.2307	-0.5399 to 0.07848	No	ns	0.1566	A-C
siCtrl vs. siTSC2 + siFlcn	-0.6029	-0.9121 to -0.2937	Yes	**	0.0011	A-D
siTSC2 vs. siFlcn	0.1199	-0.1893 to 0.4291	No	ns	0.6201	B-C
siTSC2 vs. siTSC2 + siFlcn	-0.2523	-0.5615 to 0.05692	No	ns	0.1148	B-D
siFlcn vs. siTSC2 + siFlcn	-0.3722	-0.6814 to -0.06299	Yes	*	0.0203	C-D
Test details	Mean 1	Mean 2	Mean Diff.	SE of diff.	n1	n2	q	DF
siCtrl vs. siTSC2	1.001	1.352	-0.3506	0.09655	3	3	5.136	8
siCtrl vs. siFlcn	1.001	1.232	-0.2307	0.09655	3	3	3.379	8
siCtrl vs. siTSC2 + siFlcn	1.001	1.604	-0.6029	0.09655	3	3	8.831	8
siTSC2 vs. siFlcn	1.352	1.232	0.1199	0.09655	3	3	1.756	8
siTSC2 vs. siTSC2 + siFlcn	1.352	1.604	-0.2523	0.09655	3	3	3.695	8
siFlcn vs. siTSC2 + siFlcn	1.232	1.604	-0.3722	0.09655	3	3	5.451	8
Mcoln1
Tukey's multiple comparisons test	Mean Diff.	95.00% CI of diff.	Below threshold?	Summary	Adjusted P Value
siCtrl vs. siTSC2	-0.5131	-0.8834 to -0.1427	Yes	**	0.0094	A-B
siCtrl vs. siFlcn	-0.6682	-1.039 to -0.2978	Yes	**	0.0019	A-C
siCtrl vs. siTSC2 + siFlcn	-1.414	-1.784 to -1.044	Yes	****	<0.0001	A-D
siTSC2 vs. siFlcn	-0.1551	-0.5255 to 0.2152	No	ns	0.5649	B-C
siTSC2 vs. siTSC2 + siFlcn	-0.901	-1.271 to -0.5306	Yes	***	0.0002	B-D
siFlcn vs. siTSC2 + siFlcn	-0.7459	-1.116 to -0.3755	Yes	***	0.0009	C-D
Test details	Mean 1	Mean 2	Mean Diff.	SE of diff.	n1	n2	q	DF
siCtrl vs. siTSC2	1.001	1.514	-0.5131	0.1157	3	3	6.274	8
siCtrl vs. siFlcn	1.001	1.669	-0.6682	0.1157	3	3	8.171	8
siCtrl vs. siTSC2 + siFlcn	1.001	2.415	-1.414	0.1157	3	3	17.29	8
siTSC2 vs. siFlcn	1.514	1.669	-0.1551	0.1157	3	3	1.897	8
siTSC2 vs. siTSC2 + siFlcn	1.514	2.415	-0.901	0.1157	3	3	11.02	8
siFlcn vs. siTSC2 + siFlcn	1.669	2.415	-0.7459	0.1157	3	3	9.12	8
Npc1
Tukey's multiple comparisons test	Mean Diff.	95.00% CI of diff.	Below threshold?	Summary	Adjusted P Value
siCtrl vs. siTSC2	-0.478	-0.7282 to -0.2277	Yes	**	0.0013	A-B
siCtrl vs. siFlcn	-0.4123	-0.6626 to -0.1621	Yes	**	0.0033	A-C
siCtrl vs. siTSC2 + siFlcn	-1.019	-1.270 to -0.7691	Yes	****	<0.0001	A-D
siTSC2 vs. siFlcn	0.06563	-0.1846 to 0.3159	No	ns	0.8344	B-C
siTSC2 vs. siTSC2 + siFlcn	-0.5414	-0.7916 to -0.2911	Yes	***	0.0006	B-D
siFlcn vs. siTSC2 + siFlcn	-0.607	-0.8572 to -0.3568	Yes	***	0.0002	C-D
Test details	Mean 1	Mean 2	Mean Diff.	SE of diff.	n1	n2	q	DF
siCtrl vs. siTSC2	1.002	1.48	-0.478	0.07814	3	3	8.65	8
siCtrl vs. siFlcn	1.002	1.414	-0.4123	0.07814	3	3	7.463	8
siCtrl vs. siTSC2 + siFlcn	1.002	2.021	-1.019	0.07814	3	3	18.45	8
siTSC2 vs. siFlcn	1.48	1.414	0.06563	0.07814	3	3	1.188	8
siTSC2 vs. siTSC2 + siFlcn	1.48	2.021	-0.5414	0.07814	3	3	9.798	8
siFlcn vs. siTSC2 + siFlcn	1.414	2.021	-0.607	0.07814	3	3	10.99	8
Fig. 5i
pS211
Myc-vector	Myc-vector	Myc-flcn	Myc-flcn
siCtrl	siTsc2	siCtrl	siTsc2
0.918008	0.282673	0.927194	0.770742
1.03275	0.28591	0.977425	0.52093
1.05223	0.341455	1.03987	0.582899
Tukey's multiple comparisons test	Mean Diff.	95.00% CI of diff.	Below threshold?	Summary	Adjusted P Value
siCtrl vs. siTsc2	0.6977	0.4850 to 0.9103	Yes	****	<0.0001	A-B
siCtrl vs. siCtrl	0.0195	-0.1932 to 0.2322	No	ns	0.9905	A-C
siCtrl vs. siTsc2	0.3761	0.1635 to 0.5888	Yes	**	0.0021	A-D
siTsc2 vs. siCtrl	-0.6782	-0.8908 to -0.4655	Yes	****	<0.0001	B-C
siTsc2 vs. siTsc2	-0.3215	-0.5342 to -0.1088	Yes	**	0.0056	B-D
siCtrl vs. siTsc2	0.3566	0.1440 to 0.5693	Yes	**	0.003	C-D
Test details	Mean 1	Mean 2	Mean Diff.	SE of diff.	n1	n2	q	DF
siCtrl vs. siTsc2	1.001	0.3033	0.6977	0.06641	3	3	14.86	8
siCtrl vs. siCtrl	1.001	0.9815	0.0195	0.06641	3	3	0.4152	8
siCtrl vs. siTsc2	1.001	0.6249	0.3761	0.06641	3	3	8.01	8
siTsc2 vs. siCtrl	0.3033	0.9815	-0.6782	0.06641	3	3	14.44	8
siTsc2 vs. siTsc2	0.3033	0.6249	-0.3215	0.06641	3	3	6.847	8
siCtrl vs. siTsc2	0.9815	0.6249	0.3566	0.06641	3	3	7.595	8
pS142
Myc-vector	Myc-vector	Myc-flcn	Myc-flcn
siCtrl	siTsc2	siCtrl	siTsc2
0.984813	0.648873	0.976382	0.97067
1.01716	0.421859	1.15741	0.810809
1.00087	0.428871	1.17013	0.800668
Tukey's multiple comparisons test	Mean Diff.	95.00% CI of diff.	Below threshold?	Summary	Adjusted P Value
siCtrl vs. siTsc2	0.5011	0.2470 to 0.7551	Yes	**	0.001	A-B
siCtrl vs. siCtrl	-0.1004	-0.3544 to 0.1537	No	ns	0.6072	A-C
siCtrl vs. siTsc2	0.1402	-0.1138 to 0.3943	No	ns	0.3533	A-D
siTsc2 vs. siCtrl	-0.6014	-0.8555 to -0.3474	Yes	***	0.0003	B-C
siTsc2 vs. siTsc2	-0.3608	-0.6149 to -0.1068	Yes	**	0.0081	B-D
siCtrl vs. siTsc2	0.2406	-0.01347 to 0.4946	No	ns	0.0635	C-D
Test details	Mean 1	Mean 2	Mean Diff.	SE of diff.	n1	n2	q	DF
siCtrl vs. siTsc2	1.001	0.4999	0.5011	0.07933	3	3	8.932	8
siCtrl vs. siCtrl	1.001	1.101	-0.1004	0.07933	3	3	1.789	8
siCtrl vs. siTsc2	1.001	0.8607	0.1402	0.07933	3	3	2.5	8
siTsc2 vs. siCtrl	0.4999	1.101	-0.6014	0.07933	3	3	10.72	8
siTsc2 vs. siTsc2	0.4999	0.8607	-0.3608	0.07933	3	3	6.432	8
siCtrl vs. siTsc2	1.101	0.8607	0.2406	0.07933	3	3	4.289	8

## Sheet: Suppl. 1
Suppl.1b
Tfe3			Mitf			Tfeb
Tsc2 +/+	Tsc2 -/-		Tsc2 +/+	Tsc2 -/-		Tsc2 +/+	Tsc2 -/-
1.16359	0.974548		1.01725	0.235797		1.04988	7.7076
0.995164	0.794907		1.12072	0.157264		0.841872	16.3014
0.86359	0.980976		0.877147	0.207594		1.1314	13.9504
Unpaired t test			Unpaired t test			Unpaired t test
P value	0.4411		P value	0.0004		P value	0.0105
P value summary	ns		P value summary	***		P value summary	*
Significantly different (P < 0.05)?	No		Significantly different (P < 0.05)?	Yes		Significantly different (P < 0.05)?	Yes
One- or two-tailed P value?	Two-tailed		One- or two-tailed P value?	Two-tailed		One- or two-tailed P value?	Two-tailed
Tfe3			Mitf			Tfeb
Tsc1 +/+	Tsc1 -/-		Tsc1 +/+	Tsc1 -/-		Tsc1 +/+	Tsc1 -/-
1.04859	0.794642		1.18138	0.855639		0.718556	1.67112
0.995176	1.1744		1.1573	0.373959		1.06351	2.52448
0.958284	1.09552		0.731411	0.747255		1.23401	2.97355
Unpaired t test			Unpaired t test			Unpaired t test
P value	0.8691		P value	0.1524		P value	0.0281
P value summary	ns		P value summary	ns		P value summary	*
Significantly different (P < 0.05)?	No		Significantly different (P < 0.05)?	No		Significantly different (P < 0.05)?	Yes
One- or two-tailed P value?	Two-tailed		One- or two-tailed P value?	Two-tailed		One- or two-tailed P value?	Two-tailed
Suppl.1e
	TFEB	SM cells	LAM cells					NPC1	SM cells	LAM cells
		12.4485	35.28		Unpaired t test				1.27229	19.4515		Unpaired t test
		11.5589	31.17		P value	<0.0001			1.57446	8.11169		P value	<0.0001
		10.2231	30.4		P value summary	****			0.923818	10.3184		P value summary	****
		9.84541	29.32		Significantly different (P < 0.05)?	Yes			0.697721	7.8691		Significantly different (P < 0.05)?	Yes
		9.77987	28.48		One- or two-tailed P value?	Two-tailed			0.432524	14.176		One- or two-tailed P value?	Two-tailed
		9.73467	27.96						1.33161	13.4731
		8.92354	27.91						1.89973	11.103
		8.71822	27.72						1.31212	11.0294
		8.2077	27.56							12.5327
		6.9015	27.17							17.5333
		6.8728	27.16
		6.55728	26.14
		6.4505	25.88
		6.351	25.79
		5.9937	25.3
		5.8947	24.64
		5.72413	24.3
		5.7088	24.26
		5.4958	23.64
		4.98452	23.59
		4.62346	23.43
		4.5396	23.39
		4.39578	23.17
		4.2853	23
		3.98801	22.89
		3.8992	22.55
		3.72649	22.39
		3.70609	21.99
		3.1676	21.84
		3.1462	21.41
		2.91829	21.17
		2.78371	21.09
		2.6981	21.04
		2.6758	20.89
		2.58424	20.74
		2.4253	20.05
		2.3366	20
		2.2526	19.94
		1.8206	19.36
		1.8036	19.35
		1.4741	19.32
		1.4403	18.98
		1.43869	18.5
		1.4385	18.4
		1.4315	18.21
		1.3938	18
		1.3023	17.88
		1.13659	17.67
		1.0737	17.47
		1.0505	17.09
		0.89425	16.89
		0.83293	16.76
		0.79856	16.73
		0.76042	16.57
		0.6453	16.54
		0.5785	16.53
		0.5472	16.42
		0.46832	16.42
		0.41722	16.34
		0.32	16.08
		0.28981	15.93
		0.2475	15.75
		0.22197	15.56
		0.2112	15.45
		0.1879	15.41
		0.1453	15.17
		0.1199	15.08
		0.104	15.01
		0.10197	14.91
		0.0945	14.81
		0.07739	14.73
		0.0747	14.71
		0.0508	14.66
		0.0477	14.61
		0.0474	14.57
		0.0472	14.28
			13.99
			13.89
			13.54
			13.44
			13.41
			13.33
			13.08
			12.12
			12.12
			12
			11.83
			11.76
			11.73
			11.57
			11.54
			11.48
			11.21
			11.17
			11.11
			11.1
			10.83
			10.65
			10.26
			9.95
			9.9
			9.78
			9.54
			9.54
			9.22
			9.2
			8.9
			8.72
			8.65
			8.6
			8.38
			7.76
			7.73
			7.71
			7.59
			7.37
			7.2
			6.76
			5.99
			4.06
			3.66
			3.44
			2.56
			1.84
			1.17
			1.14
										8.95

## Sheet: Suppl. 4
Suppl. 4a
siCtrl	siTsc2	siTfeb	siTsc2 + siTfeb
27059.1	170852	13269.6	52077.3
27504.5	172340	12845.8	47453.3
26741.4	169492	11123.1	52822.5
Tukey's multiple comparisons test	Mean Diff.	95.00% CI of diff.	Below threshold?	Summary	Adjusted P Value
siCtrl vs. siTsc2	-143793	-148308 to -139277	Yes	****	<0.0001
siCtrl vs. siTfeb	14689	10173 to 19204	Yes	****	<0.0001
siCtrl vs. siTsc2 + siTfeb	-23683	-28198 to -19167	Yes	****	<0.0001
siTsc2 vs. siTfeb	158482	153966 to 162997	Yes	****	<0.0001
siTsc2 vs. siTsc2 + siTfeb	120110	115594 to 124626	Yes	****	<0.0001
siTfeb vs. siTsc2 + siTfeb	-38372	-42887 to -33856	Yes	****	<0.0001
Suppl. 4c
		siCtrl				siTsc2				siTfeb				siTsc2+siTfeb
Tsc2	0.953713	1.04995	0.998649		0.446336	0.406168	0.320313		1.18216	1.24821	1.43521		0.530848	0.431909	0.300012
Tfeb	1.08234	0.967926	0.954544		0.800848	0.817167	0.764488		0.522928	0.626297	0.585925		0.468444	0.666925	0.506216
Atp6v0d2	0.789636	1.44828	0.874421		80.5601	77.2037	73.6184		0.497672	0.443824	0.354416		3.7829	3.22851	2.14555
Gpnmb	0.975955	0.939512	1.09061		11.0472	11.2514	10.3294		0.112476	0.113623	0.133994		3.06787	2.92961	3.27457
Il33	1.27267	1.31572	0.597201		8.21934	4.31066	5.59149		0.474938	0.914732	0.764481		3.60962	3.14762	1.48022
Npc1	1.05253	0.984415	0.965133		3.85833	3.91302	3.21353		1.33733	1.43812	1.38298		2.21601	1.8287	2.10494
Mcoln1	0.922071	1.09522	0.990226		2.38741	2.3167	2.05824		1.05961	1.20833	1.12667		1.17923	1.60427	1.60349
Tukey's multiple comparisons test	Mean Diff.	95.00% CI of diff.	Below threshold?	Summary	Adjusted P Value
Tsc2
siCtrl vs. siTsc2	0.6098	-1.168 to 2.388	No	ns	0.8006
siCtrl vs. siTfeb	-0.2878	-2.066 to 1.491	No	ns	0.9734
siCtrl vs. siTsc2 + siTfeb	0.5798	-1.198 to 2.358	No	ns	0.8236
siTsc2 vs. siTfeb	-0.8976	-2.676 to 0.8807	No	ns	0.544
siTsc2 vs. siTsc2 + siTfeb	-0.02998	-1.808 to 1.748	No	ns	>0.9999
siTfeb vs. siTsc2 + siTfeb	0.8676	-0.9107 to 2.646	No	ns	0.5719
Tfeb
siCtrl vs. siTsc2	0.2074	-1.571 to 1.986	No	ns	0.9897
siCtrl vs. siTfeb	0.4232	-1.355 to 2.201	No	ns	0.9219
siCtrl vs. siTsc2 + siTfeb	0.4544	-1.324 to 2.233	No	ns	0.9055
siTsc2 vs. siTfeb	0.2158	-1.562 to 1.994	No	ns	0.9884
siTsc2 vs. siTsc2 + siTfeb	0.247	-1.531 to 2.025	No	ns	0.9828
siTfeb vs. siTsc2 + siTfeb	0.03119	-1.747 to 1.809	No	ns	>0.9999
Atp6v0d2
siCtrl vs. siTsc2	-76.09	-77.87 to -74.31	Yes	****	<0.0001
siCtrl vs. siTfeb	0.6055	-1.173 to 2.384	No	ns	0.804
siCtrl vs. siTsc2 + siTfeb	-2.015	-3.793 to -0.2366	Yes	*	0.0204
siTsc2 vs. siTfeb	76.7	74.92 to 78.47	Yes	****	<0.0001
siTsc2 vs. siTsc2 + siTfeb	74.08	72.30 to 75.85	Yes	****	<0.0001
siTfeb vs. siTsc2 + siTfeb	-2.62	-4.399 to -0.8421	Yes	**	0.0014
Gpnmb
siCtrl vs. siTsc2	-9.874	-11.65 to -8.096	Yes	****	<0.0001
siCtrl vs. siTfeb	0.882	-0.8963 to 2.660	No	ns	0.5585
siCtrl vs. siTsc2 + siTfeb	-2.089	-3.867 to -0.3104	Yes	*	0.0151
siTsc2 vs. siTfeb	10.76	8.978 to 12.53	Yes	****	<0.0001
siTsc2 vs. siTsc2 + siTfeb	7.785	6.007 to 9.564	Yes	****	<0.0001
siTfeb vs. siTsc2 + siTfeb	-2.971	-4.749 to -1.192	Yes	***	0.0003
Il33
siCtrl vs. siTsc2	-4.979	-6.757 to -3.200	Yes	****	<0.0001
siCtrl vs. siTfeb	0.3438	-1.434 to 2.122	No	ns	0.9559
siCtrl vs. siTsc2 + siTfeb	-1.684	-3.462 to 0.09431	No	ns	0.0696
siTsc2 vs. siTfeb	5.322	3.544 to 7.101	Yes	****	<0.0001
siTsc2 vs. siTsc2 + siTfeb	3.295	1.516 to 5.073	Yes	****	<0.0001
siTfeb vs. siTsc2 + siTfeb	-2.028	-3.806 to -0.2495	Yes	*	0.0194
Npc1
siCtrl vs. siTsc2	-2.661	-4.439 to -0.8827	Yes	**	0.0012
siCtrl vs. siTfeb	-0.3855	-2.164 to 1.393	No	ns	0.9395
siCtrl vs. siTsc2 + siTfeb	-1.049	-2.827 to 0.7291	No	ns	0.4082
siTsc2 vs. siTfeb	2.275	0.4972 to 4.054	Yes	**	0.0069
siTsc2 vs. siTsc2 + siTfeb	1.612	-0.1665 to 3.390	No	ns	0.0888
siTfeb vs. siTsc2 + siTfeb	-0.6637	-2.442 to 1.115	No	ns	0.7566
Mcoln1
siCtrl vs. siTsc2	-1.252	-3.030 to 0.5267	No	ns	0.2553
siCtrl vs. siTfeb	-0.129	-1.907 to 1.649	No	ns	0.9975
siCtrl vs. siTsc2 + siTfeb	-0.4598	-2.238 to 1.318	No	ns	0.9025
siTsc2 vs. siTfeb	1.123	-0.6557 to 2.901	No	ns	0.3482
siTsc2 vs. siTsc2 + siTfeb	0.7918	-0.9865 to 2.570	No	ns	0.6425
siTfeb vs. siTsc2 + siTfeb	-0.3308	-2.109 to 1.447	No	ns	0.9604
Test details	Mean 1	Mean 2	Mean Diff.	SE of diff.	N1	N2	q	DF
Tsc2
siCtrl vs. siTsc2	1.001	0.3909	0.6098	0.6716	3	3	1.284	56
siCtrl vs. siTfeb	1.001	1.289	-0.2878	0.6716	3	3	0.606	56
siCtrl vs. siTsc2 + siTfeb	1.001	0.4209	0.5798	0.6716	3	3	1.221	56
siTsc2 vs. siTfeb	0.3909	1.289	-0.8976	0.6716	3	3	1.89	56
siTsc2 vs. siTsc2 + siTfeb	0.3909	0.4209	-0.02998	0.6716	3	3	0.06314	56
siTfeb vs. siTsc2 + siTfeb	1.289	0.4209	0.8676	0.6716	3	3	1.827	56
Tfeb
siCtrl vs. siTsc2	1.002	0.7942	0.2074	0.6716	3	3	0.4368	56
siCtrl vs. siTfeb	1.002	0.5784	0.4232	0.6716	3	3	0.8912	56
siCtrl vs. siTsc2 + siTfeb	1.002	0.5472	0.4544	0.6716	3	3	0.9569	56
siTsc2 vs. siTfeb	0.7942	0.5784	0.2158	0.6716	3	3	0.4544	56
siTsc2 vs. siTsc2 + siTfeb	0.7942	0.5472	0.247	0.6716	3	3	0.5201	56
siTfeb vs. siTsc2 + siTfeb	0.5784	0.5472	0.03119	0.6716	3	3	0.06568	56
Atp6v0d2
siCtrl vs. siTsc2	1.037	77.13	-76.09	0.6716	3	3	160.2	56
siCtrl vs. siTfeb	1.037	0.432	0.6055	0.6716	3	3	1.275	56
siCtrl vs. siTsc2 + siTfeb	1.037	3.052	-2.015	0.6716	3	3	4.243	56
siTsc2 vs. siTfeb	77.13	0.432	76.7	0.6716	3	3	161.5	56
siTsc2 vs. siTsc2 + siTfeb	77.13	3.052	74.08	0.6716	3	3	156	56
siTfeb vs. siTsc2 + siTfeb	0.432	3.052	-2.62	0.6716	3	3	5.518	56
Gpnmb
siCtrl vs. siTsc2	1.002	10.88	-9.874	0.6716	3	3	20.79	56
siCtrl vs. siTfeb	1.002	0.12	0.882	0.6716	3	3	1.857	56
siCtrl vs. siTsc2 + siTfeb	1.002	3.091	-2.089	0.6716	3	3	4.398	56
siTsc2 vs. siTfeb	10.88	0.12	10.76	0.6716	3	3	22.65	56
siTsc2 vs. siTsc2 + siTfeb	10.88	3.091	7.785	0.6716	3	3	16.39	56
siTfeb vs. siTsc2 + siTfeb	0.12	3.091	-2.971	0.6716	3	3	6.256	56
Il33
siCtrl vs. siTsc2	1.062	6.04	-4.979	0.6716	3	3	10.48	56
siCtrl vs. siTfeb	1.062	0.7181	0.3438	0.6716	3	3	0.724	56
siCtrl vs. siTsc2 + siTfeb	1.062	2.746	-1.684	0.6716	3	3	3.546	56
siTsc2 vs. siTfeb	6.04	0.7181	5.322	0.6716	3	3	11.21	56
siTsc2 vs. siTsc2 + siTfeb	6.04	2.746	3.295	0.6716	3	3	6.938	56
siTfeb vs. siTsc2 + siTfeb	0.7181	2.746	-2.028	0.6716	3	3	4.27	56
Npc1
siCtrl vs. siTsc2	1.001	3.662	-2.661	0.6716	3	3	5.603	56
siCtrl vs. siTfeb	1.001	1.386	-0.3855	0.6716	3	3	0.8117	56
siCtrl vs. siTsc2 + siTfeb	1.001	2.05	-1.049	0.6716	3	3	2.209	56
siTsc2 vs. siTfeb	3.662	1.386	2.275	0.6716	3	3	4.792	56
siTsc2 vs. siTsc2 + siTfeb	3.662	2.05	1.612	0.6716	3	3	3.394	56
siTfeb vs. siTsc2 + siTfeb	1.386	2.05	-0.6637	0.6716	3	3	1.398	56
Mcoln1
siCtrl vs. siTsc2	1.003	2.254	-1.252	0.6716	3	3	2.636	56
siCtrl vs. siTfeb	1.003	1.132	-0.129	0.6716	3	3	0.2717	56
siCtrl vs. siTsc2 + siTfeb	1.003	1.462	-0.4598	0.6716	3	3	0.9683	56
siTsc2 vs. siTfeb	2.254	1.132	1.123	0.6716	3	3	2.364	56
siTsc2 vs. siTsc2 + siTfeb	2.254	1.462	0.7918	0.6716	3	3	1.667	56
siTfeb vs. siTsc2 + siTfeb	1.132	1.462	-0.3308	0.6716	3	3	0.6966	56

## Sheet: Suppl.5 
Suppl. 5a
Tsc2 +/+ Mefs
					shCtrl#1 DMSO							shCtrl#1 Rapamycin							shTfeb#1 DMSO							shTfeb#1 Rapamycin
	24h	1.02691	1.02691	0.981701	0.955867	1.00108	1.00754		0.978979	0.877267	0.909052	0.978979	0.928123	0.858196		0.9757	1.00619	1.01229	0.963504	0.963504	0.963504		0.961459	0.942969	0.875174	0.92448	0.881337	0.90599
	48h	0.903896	1.04805	0.966234	0.954545	1.07922	1.04805		0.797648	0.859005	0.882014	0.793813	0.805317	0.778473		1.00796	1.11832	1.04474	1.03739	1.04474	1.00796		0.918328	0.892303	0.803073	0.847688	0.803073	0.892303
	72h	0.916793	0.996218	1.00983	1.30257	1.01437	0.760212		0.8108	0.70582	0.788464	0.78623	0.824201	0.690185		1.28987	1.68198	1.52985	1.2663	1.53199	1.13775		0.965818	0.913845	0.991804	0.887859	0.957156	0.788246
					shCtrl#2 DMSO							shCtrl#2 Rapamycin							shTfeb#2 DMSO							shTfeb#2 Rapamycin
	24h	1.01902	1.01087	1.05978	0.994565	0.945652	0.970109		0.939401	0.939401	0.971518	1.02772	0.94743	0.923343		1.13316	1.14848	1.14848	1.08723	1.13316	1.13316		1.08995	0.977968	1.02276	1.05262	1.03023	1.02276
	48h	1.00172	1.02754	1.11532	0.877797	1.01205	0.965577		0.727232	0.961167	1.09848	0.813686	0.966252	1.02728		1.04751	1.10085	1.04751	0.960215	1.0669	1.19784		0.974075	0.808577	0.959889	0.718735	0.964618	0.846405
	72h	0.704762	0.885714	0.984127	0.946032	1.55238	0.926984		0.737893	0.57218	0.68474	0.640966	0.759779	0.622206		0.879568	0.980942	1.27016	1.17773	1.29103	1.28805		0.982621	0.921571	0.828542	0.976807	1.04949	0.79947
Tukey's multiple comparisons test	Mean Diff.	95.00% CI of diff.	Below threshold?	Summary	Adjusted P Value
24h
shCtrl#1 DMSO vs. shCtrl#1 Rapamycin	0.07823	-0.1117 to 0.2682	No	ns	0.9078
shCtrl#1 DMSO vs. shTfeb#1 DMSO	0.01922	-0.1707 to 0.2092	No	ns	>0.9999
shCtrl#1 DMSO vs. shTfeb#1 Rapamycin	0.08477	-0.1052 to 0.2747	No	ns	0.866
shCtrl#1 DMSO vs. shCtrl#2 DMSO	0	-0.1899 to 0.1899	No	ns	>0.9999
shCtrl#1 DMSO vs. shCtrl#2 Rapamycin	0.04186	-0.1481 to 0.2318	No	ns	0.9974
shCtrl#1 DMSO vs. shTfeb#2 DMSO	-0.1306	-0.3206 to 0.05933	No	ns	0.4074
shCtrl#1 DMSO vs. shTfeb#2 Rapamycin	-0.03271	-0.2227 to 0.1572	No	ns	0.9995
shCtrl#1 Rapamycin vs. shTfeb#1 DMSO	-0.05902	-0.2490 to 0.1309	No	ns	0.9792
shCtrl#1 Rapamycin vs. shTfeb#1 Rapamycin	0.006531	-0.1834 to 0.1965	No	ns	>0.9999
shCtrl#1 Rapamycin vs. shCtrl#2 DMSO	-0.07823	-0.2682 to 0.1117	No	ns	0.9078
shCtrl#1 Rapamycin vs. shCtrl#2 Rapamycin	-0.03637	-0.2263 to 0.1536	No	ns	0.9989
shCtrl#1 Rapamycin vs. shTfeb#2 DMSO	-0.2088	-0.3988 to -0.01890	Yes	*	0.0205
shCtrl#1 Rapamycin vs. shTfeb#2 Rapamycin	-0.1109	-0.3009 to 0.07900	No	ns	0.62
shTfeb#1 DMSO vs. shTfeb#1 Rapamycin	0.06555	-0.1244 to 0.2555	No	ns	0.9628
shTfeb#1 DMSO vs. shCtrl#2 DMSO	-0.01922	-0.2092 to 0.1707	No	ns	>0.9999
shTfeb#1 DMSO vs. shCtrl#2 Rapamycin	0.02265	-0.1673 to 0.2126	No	ns	>0.9999
shTfeb#1 DMSO vs. shTfeb#2 DMSO	-0.1498	-0.3398 to 0.04012	No	ns	0.2351
shTfeb#1 DMSO vs. shTfeb#2 Rapamycin	-0.05193	-0.2419 to 0.1380	No	ns	0.9901
shTfeb#1 Rapamycin vs. shCtrl#2 DMSO	-0.08477	-0.2747 to 0.1052	No	ns	0.866
shTfeb#1 Rapamycin vs. shCtrl#2 Rapamycin	-0.0429	-0.2328 to 0.1470	No	ns	0.9969
shTfeb#1 Rapamycin vs. shTfeb#2 DMSO	-0.2154	-0.4053 to -0.02543	Yes	*	0.0147
shTfeb#1 Rapamycin vs. shTfeb#2 Rapamycin	-0.1175	-0.3074 to 0.07247	No	ns	0.5482
shCtrl#2 DMSO vs. shCtrl#2 Rapamycin	0.04186	-0.1481 to 0.2318	No	ns	0.9974
shCtrl#2 DMSO vs. shTfeb#2 DMSO	-0.1306	-0.3206 to 0.05933	No	ns	0.4074
shCtrl#2 DMSO vs. shTfeb#2 Rapamycin	-0.03271	-0.2227 to 0.1572	No	ns	0.9995
shCtrl#2 Rapamycin vs. shTfeb#2 DMSO	-0.1725	-0.3624 to 0.01747	No	ns	0.1044
shCtrl#2 Rapamycin vs. shTfeb#2 Rapamycin	-0.07458	-0.2645 to 0.1154	No	ns	0.9271
shTfeb#2 DMSO vs. shTfeb#2 Rapamycin	0.0979	-0.09205 to 0.2878	No	ns	0.7553
48h
shCtrl#1 DMSO vs. shCtrl#1 Rapamycin	0.1806	-0.009325 to 0.3706	No	ns	0.0749
shCtrl#1 DMSO vs. shTfeb#1 DMSO	-0.04352	-0.2335 to 0.1464	No	ns	0.9967
shCtrl#1 DMSO vs. shTfeb#1 Rapamycin	0.1405	-0.04941 to 0.3305	No	ns	0.3118
shCtrl#1 DMSO vs. shCtrl#2 DMSO	0	-0.1899 to 0.1899	No	ns	>0.9999
shCtrl#1 DMSO vs. shCtrl#2 Rapamycin	0.06765	-0.1223 to 0.2576	No	ns	0.9559
shCtrl#1 DMSO vs. shTfeb#2 DMSO	-0.07014	-0.2601 to 0.1198	No	ns	0.9467
shCtrl#1 DMSO vs. shTfeb#2 Rapamycin	0.1213	-0.06866 to 0.3112	No	ns	0.5064
shCtrl#1 Rapamycin vs. shTfeb#1 DMSO	-0.2241	-0.4141 to -0.03419	Yes	**	0.0093
shCtrl#1 Rapamycin vs. shTfeb#1 Rapamycin	-0.04008	-0.2300 to 0.1499	No	ns	0.998
shCtrl#1 Rapamycin vs. shCtrl#2 DMSO	-0.1806	-0.3706 to 0.009325	No	ns	0.0749
shCtrl#1 Rapamycin vs. shCtrl#2 Rapamycin	-0.113	-0.3029 to 0.07698	No	ns	0.5978
shCtrl#1 Rapamycin vs. shTfeb#2 DMSO	-0.2508	-0.4407 to -0.06081	Yes	**	0.0021
shCtrl#1 Rapamycin vs. shTfeb#2 Rapamycin	-0.05934	-0.2493 to 0.1306	No	ns	0.9786
shTfeb#1 DMSO vs. shTfeb#1 Rapamycin	0.1841	-0.005891 to 0.3740	No	ns	0.0647
shTfeb#1 DMSO vs. shCtrl#2 DMSO	0.04352	-0.1464 to 0.2335	No	ns	0.9967
shTfeb#1 DMSO vs. shCtrl#2 Rapamycin	0.1112	-0.07878 to 0.3011	No	ns	0.6176
shTfeb#1 DMSO vs. shTfeb#2 DMSO	-0.02662	-0.2166 to 0.1633	No	ns	0.9999
shTfeb#1 DMSO vs. shTfeb#2 Rapamycin	0.1648	-0.02515 to 0.3547	No	ns	0.14
shTfeb#1 Rapamycin vs. shCtrl#2 DMSO	-0.1405	-0.3305 to 0.04941	No	ns	0.3118
shTfeb#1 Rapamycin vs. shCtrl#2 Rapamycin	-0.07289	-0.2628 to 0.1171	No	ns	0.9351
shTfeb#1 Rapamycin vs. shTfeb#2 DMSO	-0.2107	-0.4006 to -0.02073	Yes	*	0.0187
shTfeb#1 Rapamycin vs. shTfeb#2 Rapamycin	-0.01926	-0.2092 to 0.1707	No	ns	>0.9999
shCtrl#2 DMSO vs. shCtrl#2 Rapamycin	0.06765	-0.1223 to 0.2576	No	ns	0.9559
shCtrl#2 DMSO vs. shTfeb#2 DMSO	-0.07014	-0.2601 to 0.1198	No	ns	0.9467
shCtrl#2 DMSO vs. shTfeb#2 Rapamycin	0.1213	-0.06866 to 0.3112	No	ns	0.5064
shCtrl#2 Rapamycin vs. shTfeb#2 DMSO	-0.1378	-0.3277 to 0.05216	No	ns	0.337
shCtrl#2 Rapamycin vs. shTfeb#2 Rapamycin	0.05363	-0.1363 to 0.2436	No	ns	0.9881
shTfeb#2 DMSO vs. shTfeb#2 Rapamycin	0.1914	0.001475 to 0.3814	Yes	*	0.0468
72h
shCtrl#1 DMSO vs. shCtrl#1 Rapamycin	0.2324	0.04244 to 0.4223	Yes	**	0.006
shCtrl#1 DMSO vs. shTfeb#1 DMSO	-0.4063	-0.5962 to -0.2163	Yes	****	<0.0001
shCtrl#1 DMSO vs. shTfeb#1 Rapamycin	0.08255	-0.1074 to 0.2725	No	ns	0.8813
shCtrl#1 DMSO vs. shCtrl#2 DMSO	1.667e-07	-0.1899 to 0.1899	No	ns	>0.9999
shCtrl#1 DMSO vs. shCtrl#2 Rapamycin	0.3304	0.1404 to 0.5203	Yes	****	<0.0001
shCtrl#1 DMSO vs. shTfeb#2 DMSO	-0.1479	-0.3379 to 0.04204	No	ns	0.2498
shCtrl#1 DMSO vs. shTfeb#2 Rapamycin	0.07358	-0.1164 to 0.2635	No	ns	0.9319
shCtrl#1 Rapamycin vs. shTfeb#1 DMSO	-0.6387	-0.8286 to -0.4487	Yes	****	<0.0001
shCtrl#1 Rapamycin vs. shTfeb#1 Rapamycin	-0.1498	-0.3398 to 0.04011	No	ns	0.235
shCtrl#1 Rapamycin vs. shCtrl#2 DMSO	-0.2324	-0.4223 to -0.04244	Yes	**	0.006
shCtrl#1 Rapamycin vs. shCtrl#2 Rapamycin	0.09799	-0.09196 to 0.2879	No	ns	0.7545
shCtrl#1 Rapamycin vs. shTfeb#2 DMSO	-0.3803	-0.5702 to -0.1903	Yes	****	<0.0001
shCtrl#1 Rapamycin vs. shTfeb#2 Rapamycin	-0.1588	-0.3487 to 0.03115	No	ns	0.1739
shTfeb#1 DMSO vs. shTfeb#1 Rapamycin	0.4888	0.2989 to 0.6788	Yes	****	<0.0001
shTfeb#1 DMSO vs. shCtrl#2 DMSO	0.4063	0.2163 to 0.5962	Yes	****	<0.0001
shTfeb#1 DMSO vs. shCtrl#2 Rapamycin	0.7367	0.5467 to 0.9266	Yes	****	<0.0001
shTfeb#1 DMSO vs. shTfeb#2 DMSO	0.2584	0.06843 to 0.4483	Yes	**	0.0013
shTfeb#1 DMSO vs. shTfeb#2 Rapamycin	0.4799	0.2899 to 0.6698	Yes	****	<0.0001
shTfeb#1 Rapamycin vs. shCtrl#2 DMSO	-0.08255	-0.2725 to 0.1074	No	ns	0.8813
shTfeb#1 Rapamycin vs. shCtrl#2 Rapamycin	0.2478	0.05788 to 0.4378	Yes	**	0.0025
shTfeb#1 Rapamycin vs. shTfeb#2 DMSO	-0.2305	-0.4204 to -0.04051	Yes	**	0.0066
shTfeb#1 Rapamycin vs. shTfeb#2 Rapamycin	-0.008962	-0.1989 to 0.1810	No	ns	>0.9999
shCtrl#2 DMSO vs. shCtrl#2 Rapamycin	0.3304	0.1404 to 0.5203	Yes	****	<0.0001
shCtrl#2 DMSO vs. shTfeb#2 DMSO	-0.1479	-0.3379 to 0.04204	No	ns	0.2498
shCtrl#2 DMSO vs. shTfeb#2 Rapamycin	0.07358	-0.1164 to 0.2635	No	ns	0.9319
shCtrl#2 Rapamycin vs. shTfeb#2 DMSO	-0.4783	-0.6682 to -0.2883	Yes	****	<0.0001
shCtrl#2 Rapamycin vs. shTfeb#2 Rapamycin	-0.2568	-0.4467 to -0.06684	Yes	**	0.0015
shTfeb#2 DMSO vs. shTfeb#2 Rapamycin	0.2215	0.03155 to 0.4114	Yes	*	0.0107
Test details	Mean 1	Mean 2	Mean Diff.	SE of diff.	N1	N2	q	DF
24h
shCtrl#1 DMSO vs. shCtrl#1 Rapamycin	1	0.9218	0.07823	0.06157	6	6	1.797	120
shCtrl#1 DMSO vs. shTfeb#1 DMSO	1	0.9808	0.01922	0.06157	6	6	0.4414	120
shCtrl#1 DMSO vs. shTfeb#1 Rapamycin	1	0.9152	0.08477	0.06157	6	6	1.947	120
shCtrl#1 DMSO vs. shCtrl#2 DMSO	1	1	0	0.06157	6	6	0	120
shCtrl#1 DMSO vs. shCtrl#2 Rapamycin	1	0.9581	0.04186	0.06157	6	6	0.9616	120
shCtrl#1 DMSO vs. shTfeb#2 DMSO	1	1.131	-0.1306	0.06157	6	6	3	120
shCtrl#1 DMSO vs. shTfeb#2 Rapamycin	1	1.033	-0.03271	0.06157	6	6	0.7514	120
shCtrl#1 Rapamycin vs. shTfeb#1 DMSO	0.9218	0.9808	-0.05902	0.06157	6	6	1.356	120
shCtrl#1 Rapamycin vs. shTfeb#1 Rapamycin	0.9218	0.9152	0.006531	0.06157	6	6	0.15	120
shCtrl#1 Rapamycin vs. shCtrl#2 DMSO	0.9218	1	-0.07823	0.06157	6	6	1.797	120
shCtrl#1 Rapamycin vs. shCtrl#2 Rapamycin	0.9218	0.9581	-0.03637	0.06157	6	6	0.8354	120
shCtrl#1 Rapamycin vs. shTfeb#2 DMSO	0.9218	1.131	-0.2088	0.06157	6	6	4.797	120
shCtrl#1 Rapamycin vs. shTfeb#2 Rapamycin	0.9218	1.033	-0.1109	0.06157	6	6	2.548	120
shTfeb#1 DMSO vs. shTfeb#1 Rapamycin	0.9808	0.9152	0.06555	0.06157	6	6	1.506	120
shTfeb#1 DMSO vs. shCtrl#2 DMSO	0.9808	1	-0.01922	0.06157	6	6	0.4414	120
shTfeb#1 DMSO vs. shCtrl#2 Rapamycin	0.9808	0.9581	0.02265	0.06157	6	6	0.5202	120
shTfeb#1 DMSO vs. shTfeb#2 DMSO	0.9808	1.131	-0.1498	0.06157	6	6	3.442	120
shTfeb#1 DMSO vs. shTfeb#2 Rapamycin	0.9808	1.033	-0.05193	0.06157	6	6	1.193	120
shTfeb#1 Rapamycin vs. shCtrl#2 DMSO	0.9152	1	-0.08477	0.06157	6	6	1.947	120
shTfeb#1 Rapamycin vs. shCtrl#2 Rapamycin	0.9152	0.9581	-0.0429	0.06157	6	6	0.9854	120
shTfeb#1 Rapamycin vs. shTfeb#2 DMSO	0.9152	1.131	-0.2154	0.06157	6	6	4.947	120
shTfeb#1 Rapamycin vs. shTfeb#2 Rapamycin	0.9152	1.033	-0.1175	0.06157	6	6	2.698	120
shCtrl#2 DMSO vs. shCtrl#2 Rapamycin	1	0.9581	0.04186	0.06157	6	6	0.9616	120
shCtrl#2 DMSO vs. shTfeb#2 DMSO	1	1.131	-0.1306	0.06157	6	6	3	120
shCtrl#2 DMSO vs. shTfeb#2 Rapamycin	1	1.033	-0.03271	0.06157	6	6	0.7514	120
shCtrl#2 Rapamycin vs. shTfeb#2 DMSO	0.9581	1.131	-0.1725	0.06157	6	6	3.962	120
shCtrl#2 Rapamycin vs. shTfeb#2 Rapamycin	0.9581	1.033	-0.07458	0.06157	6	6	1.713	120
shTfeb#2 DMSO vs. shTfeb#2 Rapamycin	1.131	1.033	0.0979	0.06157	6	6	2.249	120
48h
shCtrl#1 DMSO vs. shCtrl#1 Rapamycin	1	0.8194	0.1806	0.06157	6	6	4.149	120
shCtrl#1 DMSO vs. shTfeb#1 DMSO	1	1.044	-0.04352	0.06157	6	6	0.9996	120
shCtrl#1 DMSO vs. shTfeb#1 Rapamycin	1	0.8595	0.1405	0.06157	6	6	3.228	120
shCtrl#1 DMSO vs. shCtrl#2 DMSO	1	1	0	0.06157	6	6	0	120
shCtrl#1 DMSO vs. shCtrl#2 Rapamycin	1	0.9323	0.06765	0.06157	6	6	1.554	120
shCtrl#1 DMSO vs. shTfeb#2 DMSO	1	1.07	-0.07014	0.06157	6	6	1.611	120
shCtrl#1 DMSO vs. shTfeb#2 Rapamycin	1	0.8787	0.1213	0.06157	6	6	2.786	120
shCtrl#1 Rapamycin vs. shTfeb#1 DMSO	0.8194	1.044	-0.2241	0.06157	6	6	5.148	120
shCtrl#1 Rapamycin vs. shTfeb#1 Rapamycin	0.8194	0.8595	-0.04008	0.06157	6	6	0.9207	120
shCtrl#1 Rapamycin vs. shCtrl#2 DMSO	0.8194	1	-0.1806	0.06157	6	6	4.149	120
shCtrl#1 Rapamycin vs. shCtrl#2 Rapamycin	0.8194	0.9323	-0.113	0.06157	6	6	2.595	120
shCtrl#1 Rapamycin vs. shTfeb#2 DMSO	0.8194	1.07	-0.2508	0.06157	6	6	5.76	120
shCtrl#1 Rapamycin vs. shTfeb#2 Rapamycin	0.8194	0.8787	-0.05934	0.06157	6	6	1.363	120
shTfeb#1 DMSO vs. shTfeb#1 Rapamycin	1.044	0.8595	0.1841	0.06157	6	6	4.228	120
shTfeb#1 DMSO vs. shCtrl#2 DMSO	1.044	1	0.04352	0.06157	6	6	0.9996	120
shTfeb#1 DMSO vs. shCtrl#2 Rapamycin	1.044	0.9323	0.1112	0.06157	6	6	2.554	120
shTfeb#1 DMSO vs. shTfeb#2 DMSO	1.044	1.07	-0.02662	0.06157	6	6	0.6115	120
shTfeb#1 DMSO vs. shTfeb#2 Rapamycin	1.044	0.8787	0.1648	0.06157	6	6	3.785	120
shTfeb#1 Rapamycin vs. shCtrl#2 DMSO	0.8595	1	-0.1405	0.06157	6	6	3.228	120
shTfeb#1 Rapamycin vs. shCtrl#2 Rapamycin	0.8595	0.9323	-0.07289	0.06157	6	6	1.674	120
shTfeb#1 Rapamycin vs. shTfeb#2 DMSO	0.8595	1.07	-0.2107	0.06157	6	6	4.839	120
shTfeb#1 Rapamycin vs. shTfeb#2 Rapamycin	0.8595	0.8787	-0.01926	0.06157	6	6	0.4423	120
shCtrl#2 DMSO vs. shCtrl#2 Rapamycin	1	0.9323	0.06765	0.06157	6	6	1.554	120
shCtrl#2 DMSO vs. shTfeb#2 DMSO	1	1.07	-0.07014	0.06157	6	6	1.611	120
shCtrl#2 DMSO vs. shTfeb#2 Rapamycin	1	0.8787	0.1213	0.06157	6	6	2.786	120
shCtrl#2 Rapamycin vs. shTfeb#2 DMSO	0.9323	1.07	-0.1378	0.06157	6	6	3.165	120
shCtrl#2 Rapamycin vs. shTfeb#2 Rapamycin	0.9323	0.8787	0.05363	0.06157	6	6	1.232	120
shTfeb#2 DMSO vs. shTfeb#2 Rapamycin	1.07	0.8787	0.1914	0.06157	6	6	4.397	120
72h
shCtrl#1 DMSO vs. shCtrl#1 Rapamycin	1	0.7676	0.2324	0.06157	6	6	5.338	120
shCtrl#1 DMSO vs. shTfeb#1 DMSO	1	1.406	-0.4063	0.06157	6	6	9.332	120
shCtrl#1 DMSO vs. shTfeb#1 Rapamycin	1	0.9175	0.08255	0.06157	6	6	1.896	120
shCtrl#1 DMSO vs. shCtrl#2 DMSO	1	1	1.667e-07	0.06157	6	6	3.828e-06	120
shCtrl#1 DMSO vs. shCtrl#2 Rapamycin	1	0.6696	0.3304	0.06157	6	6	7.589	120
shCtrl#1 DMSO vs. shTfeb#2 DMSO	1	1.148	-0.1479	0.06157	6	6	3.397	120
shCtrl#1 DMSO vs. shTfeb#2 Rapamycin	1	0.9264	0.07358	0.06157	6	6	1.69	120
shCtrl#1 Rapamycin vs. shTfeb#1 DMSO	0.7676	1.406	-0.6387	0.06157	6	6	14.67	120
shCtrl#1 Rapamycin vs. shTfeb#1 Rapamycin	0.7676	0.9175	-0.1498	0.06157	6	6	3.442	120
shCtrl#1 Rapamycin vs. shCtrl#2 DMSO	0.7676	1	-0.2324	0.06157	6	6	5.338	120
shCtrl#1 Rapamycin vs. shCtrl#2 Rapamycin	0.7676	0.6696	0.09799	0.06157	6	6	2.251	120
shCtrl#1 Rapamycin vs. shTfeb#2 DMSO	0.7676	1.148	-0.3803	0.06157	6	6	8.735	120
shCtrl#1 Rapamycin vs. shTfeb#2 Rapamycin	0.7676	0.9264	-0.1588	0.06157	6	6	3.648	120
shTfeb#1 DMSO vs. shTfeb#1 Rapamycin	1.406	0.9175	0.4888	0.06157	6	6	11.23	120
shTfeb#1 DMSO vs. shCtrl#2 DMSO	1.406	1	0.4063	0.06157	6	6	9.332	120
shTfeb#1 DMSO vs. shCtrl#2 Rapamycin	1.406	0.6696	0.7367	0.06157	6	6	16.92	120
shTfeb#1 DMSO vs. shTfeb#2 DMSO	1.406	1.148	0.2584	0.06157	6	6	5.935	120
shTfeb#1 DMSO vs. shTfeb#2 Rapamycin	1.406	0.9264	0.4799	0.06157	6	6	11.02	120
shTfeb#1 Rapamycin vs. shCtrl#2 DMSO	0.9175	1	-0.08255	0.06157	6	6	1.896	120
shTfeb#1 Rapamycin vs. shCtrl#2 Rapamycin	0.9175	0.6696	0.2478	0.06157	6	6	5.693	120
shTfeb#1 Rapamycin vs. shTfeb#2 DMSO	0.9175	1.148	-0.2305	0.06157	6	6	5.294	120
shTfeb#1 Rapamycin vs. shTfeb#2 Rapamycin	0.9175	0.9264	-0.008962	0.06157	6	6	0.2058	120
shCtrl#2 DMSO vs. shCtrl#2 Rapamycin	1	0.6696	0.3304	0.06157	6	6	7.589	120
shCtrl#2 DMSO vs. shTfeb#2 DMSO	1	1.148	-0.1479	0.06157	6	6	3.397	120
shCtrl#2 DMSO vs. shTfeb#2 Rapamycin	1	0.9264	0.07358	0.06157	6	6	1.69	120
shCtrl#2 Rapamycin vs. shTfeb#2 DMSO	0.6696	1.148	-0.4783	0.06157	6	6	10.99	120
shCtrl#2 Rapamycin vs. shTfeb#2 Rapamycin	0.6696	0.9264	-0.2568	0.06157	6	6	5.898	120
shTfeb#2 DMSO vs. shTfeb#2 Rapamycin	1.148	0.9264	0.2215	0.06157	6	6	5.088	120
Tsc2 -/- Mefs
					shCtrl#1 DMSO							shCtrl#1 Rapamycin							shTfeb#1 DMSO							shTfeb#1 Rapamycin
		0.979592	0.967742	0.924292	0.924292	0.983542	1.22054		0.761884	0.73171	0.792058	0.716623	0.712852	0.750569		0.879565	0.914592	0.852322	0.860105	0.860105	0.887348		0.736081	0.675374	0.705727	0.724699	0.656402	0.663991
		0.961621	0.970832	0.928462	1.20663	1.08873	0.843721		0.434485	0.452075	0.430967	0.453834	0.429207	0.459111		0.760525	0.814978	0.716963	0.804087	0.7696	0.85491		0.406998	0.422924	0.447697	0.426463	0.419385	0.422924
		1.00845	1.12437	1.04033	1.00338	0.972229	0.851244		0.240735	0.235893	0.260796	0.229667	0.253187	0.241427		0.687398	0.749499	0.747358	0.750213	0.737365	0.692395		0.223384	0.219208	0.216425	0.228951	0.245653	0.185805
					shCtrl#2 DMSO							shCtrl#2 Rapamycin							shTfeb#2 DMSO							shTfeb#2 Rapamycin
		1.04537	0.927022	0.923077	0.930966	1.34122	0.832347		0.690335	0.733728	0.717949	0.654832	0.60355	0.595661		0.75955	0.790552	0.713047	0.75955	0.798302	0.813803		0.778926	0.740174	0.798302	0.848681	0.782801	0.747924
		1.18872	1.01952	0.832972	0.885033	0.866233	1.20752		0.442516	0.407809	0.384671	0.389009	0.389009	0.348518		0.734474	0.626505	0.653497	0.586727	0.616561	0.664863		0.312542	0.363686	0.30828	0.30686	0.375051	0.377892
		1.11583	1.09399	0.98018	1.03918	0.849179	0.921648		0.203469	0.211366	0.229483	0.210437	0.184887	0.188139		0.447683	0.524807	0.449052	0.521612	0.491493	0.52435		0.153335	0.146033	0.137819	0.137819	0.141013	0.144664
Tukey's multiple comparisons test	Mean Diff.	95.00% CI of diff.	Below threshold?	Summary	Adjusted P Value
24h
shCtrl#1 DMSO vs. shCtrl#1 Rapamycin	0.2557	0.1262 to 0.3852	Yes	****	<0.0001
shCtrl#1 DMSO vs. shTfeb#1 DMSO	0.1243	-0.005172 to 0.2538	No	ns	0.0696
shCtrl#1 DMSO vs. shTfeb#1 Rapamycin	0.3063	0.1768 to 0.4358	Yes	****	<0.0001
shCtrl#1 DMSO vs. shCtrl#2 DMSO	0	-0.1295 to 0.1295	No	ns	>0.9999
shCtrl#1 DMSO vs. shCtrl#2 Rapamycin	0.334	0.2045 to 0.4635	Yes	****	<0.0001
shCtrl#1 DMSO vs. shTfeb#2 DMSO	0.2275	0.09803 to 0.3570	Yes	****	<0.0001
shCtrl#1 DMSO vs. shTfeb#2 Rapamycin	0.2172	0.08770 to 0.3467	Yes	****	<0.0001
shCtrl#1 Rapamycin vs. shTfeb#1 DMSO	-0.1314	-0.2609 to -0.001891	Yes	*	0.0441
shCtrl#1 Rapamycin vs. shTfeb#1 Rapamycin	0.05057	-0.07893 to 0.1801	No	ns	0.9291
shCtrl#1 Rapamycin vs. shCtrl#2 DMSO	-0.2557	-0.3852 to -0.1262	Yes	****	<0.0001
shCtrl#1 Rapamycin vs. shCtrl#2 Rapamycin	0.07827	-0.05123 to 0.2078	No	ns	0.5776
shCtrl#1 Rapamycin vs. shTfeb#2 DMSO	-0.02818	-0.1577 to 0.1013	No	ns	0.9976
shCtrl#1 Rapamycin vs. shTfeb#2 Rapamycin	-0.03852	-0.1680 to 0.09098	No	ns	0.9838
shTfeb#1 DMSO vs. shTfeb#1 Rapamycin	0.182	0.05246 to 0.3115	Yes	***	0.0008
shTfeb#1 DMSO vs. shCtrl#2 DMSO	-0.1243	-0.2538 to 0.005172	No	ns	0.0696
shTfeb#1 DMSO vs. shCtrl#2 Rapamycin	0.2097	0.08016 to 0.3392	Yes	****	<0.0001
shTfeb#1 DMSO vs. shTfeb#2 DMSO	0.1032	-0.02629 to 0.2327	No	ns	0.2236
shTfeb#1 DMSO vs. shTfeb#2 Rapamycin	0.09287	-0.03663 to 0.2224	No	ns	0.3518
shTfeb#1 Rapamycin vs. shCtrl#2 DMSO	-0.3063	-0.4358 to -0.1768	Yes	****	<0.0001
shTfeb#1 Rapamycin vs. shCtrl#2 Rapamycin	0.0277	-0.1018 to 0.1572	No	ns	0.9978
shTfeb#1 Rapamycin vs. shTfeb#2 DMSO	-0.07875	-0.2083 to 0.05074	No	ns	0.5698
shTfeb#1 Rapamycin vs. shTfeb#2 Rapamycin	-0.08909	-0.2186 to 0.04041	No	ns	0.4068
shCtrl#2 DMSO vs. shCtrl#2 Rapamycin	0.334	0.2045 to 0.4635	Yes	****	<0.0001
shCtrl#2 DMSO vs. shTfeb#2 DMSO	0.2275	0.09803 to 0.3570	Yes	****	<0.0001
shCtrl#2 DMSO vs. shTfeb#2 Rapamycin	0.2172	0.08770 to 0.3467	Yes	****	<0.0001
shCtrl#2 Rapamycin vs. shTfeb#2 DMSO	-0.1065	-0.2360 to 0.02304	No	ns	0.1906
shCtrl#2 Rapamycin vs. shTfeb#2 Rapamycin	-0.1168	-0.2463 to 0.01271	No	ns	0.1093
shTfeb#2 DMSO vs. shTfeb#2 Rapamycin	-0.01033	-0.1398 to 0.1192	No	ns	>0.9999
48h
shCtrl#1 DMSO vs. shCtrl#1 Rapamycin	0.5567	0.4272 to 0.6862	Yes	****	<0.0001
shCtrl#1 DMSO vs. shTfeb#1 DMSO	0.2132	0.08366 to 0.3427	Yes	****	<0.0001
shCtrl#1 DMSO vs. shTfeb#1 Rapamycin	0.5756	0.4461 to 0.7051	Yes	****	<0.0001
shCtrl#1 DMSO vs. shCtrl#2 DMSO	-1.667e-07	-0.1295 to 0.1295	No	ns	>0.9999
shCtrl#1 DMSO vs. shCtrl#2 Rapamycin	0.6064	0.4769 to 0.7359	Yes	****	<0.0001
shCtrl#1 DMSO vs. shTfeb#2 DMSO	0.3529	0.2234 to 0.4824	Yes	****	<0.0001
shCtrl#1 DMSO vs. shTfeb#2 Rapamycin	0.6593	0.5298 to 0.7888	Yes	****	<0.0001
shCtrl#1 Rapamycin vs. shTfeb#1 DMSO	-0.3436	-0.4731 to -0.2141	Yes	****	<0.0001
shCtrl#1 Rapamycin vs. shTfeb#1 Rapamycin	0.01888	-0.1106 to 0.1484	No	ns	0.9998
shCtrl#1 Rapamycin vs. shCtrl#2 DMSO	-0.5567	-0.6862 to -0.4272	Yes	****	<0.0001
shCtrl#1 Rapamycin vs. shCtrl#2 Rapamycin	0.04969	-0.07981 to 0.1792	No	ns	0.9351
shCtrl#1 Rapamycin vs. shTfeb#2 DMSO	-0.2038	-0.3333 to -0.07433	Yes	****	<0.0001
shCtrl#1 Rapamycin vs. shTfeb#2 Rapamycin	0.1026	-0.02694 to 0.2321	No	ns	0.2305
shTfeb#1 DMSO vs. shTfeb#1 Rapamycin	0.3624	0.2329 to 0.4919	Yes	****	<0.0001
shTfeb#1 DMSO vs. shCtrl#2 DMSO	-0.2132	-0.3427 to -0.08366	Yes	****	<0.0001
shTfeb#1 DMSO vs. shCtrl#2 Rapamycin	0.3933	0.2638 to 0.5228	Yes	****	<0.0001
shTfeb#1 DMSO vs. shTfeb#2 DMSO	0.1397	0.01024 to 0.2692	Yes	*	0.0248
shTfeb#1 DMSO vs. shTfeb#2 Rapamycin	0.4461	0.3166 to 0.5756	Yes	****	<0.0001
shTfeb#1 Rapamycin vs. shCtrl#2 DMSO	-0.5756	-0.7051 to -0.4461	Yes	****	<0.0001
shTfeb#1 Rapamycin vs. shCtrl#2 Rapamycin	0.03081	-0.09869 to 0.1603	No	ns	0.9958
shTfeb#1 Rapamycin vs. shTfeb#2 DMSO	-0.2227	-0.3522 to -0.09321	Yes	****	<0.0001
shTfeb#1 Rapamycin vs. shTfeb#2 Rapamycin	0.08368	-0.04582 to 0.2132	No	ns	0.4906
shCtrl#2 DMSO vs. shCtrl#2 Rapamycin	0.6064	0.4769 to 0.7359	Yes	****	<0.0001
shCtrl#2 DMSO vs. shTfeb#2 DMSO	0.3529	0.2234 to 0.4824	Yes	****	<0.0001
shCtrl#2 DMSO vs. shTfeb#2 Rapamycin	0.6593	0.5298 to 0.7888	Yes	****	<0.0001
shCtrl#2 Rapamycin vs. shTfeb#2 DMSO	-0.2535	-0.3830 to -0.1240	Yes	****	<0.0001
shCtrl#2 Rapamycin vs. shTfeb#2 Rapamycin	0.05287	-0.07663 to 0.1824	No	ns	0.9117
shTfeb#2 DMSO vs. shTfeb#2 Rapamycin	0.3064	0.1769 to 0.4359	Yes	****	<0.0001
72h
shCtrl#1 DMSO vs. shCtrl#1 Rapamycin	0.7564	0.6269 to 0.8859	Yes	****	<0.0001
shCtrl#1 DMSO vs. shTfeb#1 DMSO	0.2726	0.1431 to 0.4021	Yes	****	<0.0001
shCtrl#1 DMSO vs. shTfeb#1 Rapamycin	0.7801	0.6506 to 0.9096	Yes	****	<0.0001
shCtrl#1 DMSO vs. shCtrl#2 DMSO	0	-0.1295 to 0.1295	No	ns	>0.9999
shCtrl#1 DMSO vs. shCtrl#2 Rapamycin	0.7954	0.6659 to 0.9249	Yes	****	<0.0001
shCtrl#1 DMSO vs. shTfeb#2 DMSO	0.5068	0.3773 to 0.6363	Yes	****	<0.0001
shCtrl#1 DMSO vs. shTfeb#2 Rapamycin	0.8566	0.7271 to 0.9861	Yes	****	<0.0001
shCtrl#1 Rapamycin vs. shTfeb#1 DMSO	-0.4838	-0.6133 to -0.3543	Yes	****	<0.0001
shCtrl#1 Rapamycin vs. shTfeb#1 Rapamycin	0.02371	-0.1058 to 0.1532	No	ns	0.9992
shCtrl#1 Rapamycin vs. shCtrl#2 DMSO	-0.7564	-0.8859 to -0.6269	Yes	****	<0.0001
shCtrl#1 Rapamycin vs. shCtrl#2 Rapamycin	0.03899	-0.09051 to 0.1685	No	ns	0.9827
shCtrl#1 Rapamycin vs. shTfeb#2 DMSO	-0.2495	-0.3790 to -0.1200	Yes	****	<0.0001
shCtrl#1 Rapamycin vs. shTfeb#2 Rapamycin	0.1002	-0.02933 to 0.2297	No	ns	0.2576
shTfeb#1 DMSO vs. shTfeb#1 Rapamycin	0.5075	0.3780 to 0.6370	Yes	****	<0.0001
shTfeb#1 DMSO vs. shCtrl#2 DMSO	-0.2726	-0.4021 to -0.1431	Yes	****	<0.0001
shTfeb#1 DMSO vs. shCtrl#2 Rapamycin	0.5227	0.3932 to 0.6522	Yes	****	<0.0001
shTfeb#1 DMSO vs. shTfeb#2 DMSO	0.2342	0.1047 to 0.3637	Yes	****	<0.0001
shTfeb#1 DMSO vs. shTfeb#2 Rapamycin	0.5839	0.4544 to 0.7134	Yes	****	<0.0001
shTfeb#1 Rapamycin vs. shCtrl#2 DMSO	-0.7801	-0.9096 to -0.6506	Yes	****	<0.0001
shTfeb#1 Rapamycin vs. shCtrl#2 Rapamycin	0.01527	-0.1142 to 0.1448	No	ns	>0.9999
shTfeb#1 Rapamycin vs. shTfeb#2 DMSO	-0.2733	-0.4028 to -0.1438	Yes	****	<0.0001
shTfeb#1 Rapamycin vs. shTfeb#2 Rapamycin	0.07646	-0.05304 to 0.2060	No	ns	0.6069
shCtrl#2 DMSO vs. shCtrl#2 Rapamycin	0.7954	0.6659 to 0.9249	Yes	****	<0.0001
shCtrl#2 DMSO vs. shTfeb#2 DMSO	0.5068	0.3773 to 0.6363	Yes	****	<0.0001
shCtrl#2 DMSO vs. shTfeb#2 Rapamycin	0.8566	0.7271 to 0.9861	Yes	****	<0.0001
shCtrl#2 Rapamycin vs. shTfeb#2 DMSO	-0.2885	-0.4180 to -0.1590	Yes	****	<0.0001
shCtrl#2 Rapamycin vs. shTfeb#2 Rapamycin	0.06118	-0.06832 to 0.1907	No	ns	0.828
shTfeb#2 DMSO vs. shTfeb#2 Rapamycin	0.3497	0.2202 to 0.4792	Yes	****	<0.0001
Test details	Mean 1	Mean 2	Mean Diff.	SE of diff.	N1	N2	q	DF
24h
shCtrl#1 DMSO vs. shCtrl#1 Rapamycin	1	0.7443	0.2557	0.04198	6	6	8.616	120
shCtrl#1 DMSO vs. shTfeb#1 DMSO	1	0.8757	0.1243	0.04198	6	6	4.189	120
shCtrl#1 DMSO vs. shTfeb#1 Rapamycin	1	0.6937	0.3063	0.04198	6	6	10.32	120
shCtrl#1 DMSO vs. shCtrl#2 DMSO	1	1	0	0.04198	6	6	0	120
shCtrl#1 DMSO vs. shCtrl#2 Rapamycin	1	0.666	0.334	0.04198	6	6	11.25	120
shCtrl#1 DMSO vs. shTfeb#2 DMSO	1	0.7725	0.2275	0.04198	6	6	7.666	120
shCtrl#1 DMSO vs. shTfeb#2 Rapamycin	1	0.7828	0.2172	0.04198	6	6	7.318	120
shCtrl#1 Rapamycin vs. shTfeb#1 DMSO	0.7443	0.8757	-0.1314	0.04198	6	6	4.427	120
shCtrl#1 Rapamycin vs. shTfeb#1 Rapamycin	0.7443	0.6937	0.05057	0.04198	6	6	1.704	120
shCtrl#1 Rapamycin vs. shCtrl#2 DMSO	0.7443	1	-0.2557	0.04198	6	6	8.616	120
shCtrl#1 Rapamycin vs. shCtrl#2 Rapamycin	0.7443	0.666	0.07827	0.04198	6	6	2.637	120
shCtrl#1 Rapamycin vs. shTfeb#2 DMSO	0.7443	0.7725	-0.02818	0.04198	6	6	0.9496	120
shCtrl#1 Rapamycin vs. shTfeb#2 Rapamycin	0.7443	0.7828	-0.03852	0.04198	6	6	1.298	120
shTfeb#1 DMSO vs. shTfeb#1 Rapamycin	0.8757	0.6937	0.182	0.04198	6	6	6.131	120
shTfeb#1 DMSO vs. shCtrl#2 DMSO	0.8757	1	-0.1243	0.04198	6	6	4.189	120
shTfeb#1 DMSO vs. shCtrl#2 Rapamycin	0.8757	0.666	0.2097	0.04198	6	6	7.064	120
shTfeb#1 DMSO vs. shTfeb#2 DMSO	0.8757	0.7725	0.1032	0.04198	6	6	3.477	120
shTfeb#1 DMSO vs. shTfeb#2 Rapamycin	0.8757	0.7828	0.09287	0.04198	6	6	3.129	120
shTfeb#1 Rapamycin vs. shCtrl#2 DMSO	0.6937	1	-0.3063	0.04198	6	6	10.32	120
shTfeb#1 Rapamycin vs. shCtrl#2 Rapamycin	0.6937	0.666	0.0277	0.04198	6	6	0.9334	120
shTfeb#1 Rapamycin vs. shTfeb#2 DMSO	0.6937	0.7725	-0.07875	0.04198	6	6	2.653	120
shTfeb#1 Rapamycin vs. shTfeb#2 Rapamycin	0.6937	0.7828	-0.08909	0.04198	6	6	3.002	120
shCtrl#2 DMSO vs. shCtrl#2 Rapamycin	1	0.666	0.334	0.04198	6	6	11.25	120
shCtrl#2 DMSO vs. shTfeb#2 DMSO	1	0.7725	0.2275	0.04198	6	6	7.666	120
shCtrl#2 DMSO vs. shTfeb#2 Rapamycin	1	0.7828	0.2172	0.04198	6	6	7.318	120
shCtrl#2 Rapamycin vs. shTfeb#2 DMSO	0.666	0.7725	-0.1065	0.04198	6	6	3.587	120
shCtrl#2 Rapamycin vs. shTfeb#2 Rapamycin	0.666	0.7828	-0.1168	0.04198	6	6	3.935	120
shTfeb#2 DMSO vs. shTfeb#2 Rapamycin	0.7725	0.7828	-0.01033	0.04198	6	6	0.3482	120
48h
shCtrl#1 DMSO vs. shCtrl#1 Rapamycin	1	0.4433	0.5567	0.04198	6	6	18.76	120
shCtrl#1 DMSO vs. shTfeb#1 DMSO	1	0.7868	0.2132	0.04198	6	6	7.182	120
shCtrl#1 DMSO vs. shTfeb#1 Rapamycin	1	0.4244	0.5756	0.04198	6	6	19.39	120
shCtrl#1 DMSO vs. shCtrl#2 DMSO	1	1	-1.667e-07	0.04198	6	6	5.615e-06	120
shCtrl#1 DMSO vs. shCtrl#2 Rapamycin	1	0.3936	0.6064	0.04198	6	6	20.43	120
shCtrl#1 DMSO vs. shTfeb#2 DMSO	1	0.6471	0.3529	0.04198	6	6	11.89	120
shCtrl#1 DMSO vs. shTfeb#2 Rapamycin	1	0.3407	0.6593	0.04198	6	6	22.21	120
shCtrl#1 Rapamycin vs. shTfeb#1 DMSO	0.4433	0.7868	-0.3436	0.04198	6	6	11.58	120
shCtrl#1 Rapamycin vs. shTfeb#1 Rapamycin	0.4433	0.4244	0.01888	0.04198	6	6	0.6361	120
shCtrl#1 Rapamycin vs. shCtrl#2 DMSO	0.4433	1	-0.5567	0.04198	6	6	18.76	120
shCtrl#1 Rapamycin vs. shCtrl#2 Rapamycin	0.4433	0.3936	0.04969	0.04198	6	6	1.674	120
shCtrl#1 Rapamycin vs. shTfeb#2 DMSO	0.4433	0.6471	-0.2038	0.04198	6	6	6.867	120
shCtrl#1 Rapamycin vs. shTfeb#2 Rapamycin	0.4433	0.3407	0.1026	0.04198	6	6	3.455	120
shTfeb#1 DMSO vs. shTfeb#1 Rapamycin	0.7868	0.4244	0.3624	0.04198	6	6	12.21	120
shTfeb#1 DMSO vs. shCtrl#2 DMSO	0.7868	1	-0.2132	0.04198	6	6	7.182	120
shTfeb#1 DMSO vs. shCtrl#2 Rapamycin	0.7868	0.3936	0.3933	0.04198	6	6	13.25	120
shTfeb#1 DMSO vs. shTfeb#2 DMSO	0.7868	0.6471	0.1397	0.04198	6	6	4.708	120
shTfeb#1 DMSO vs. shTfeb#2 Rapamycin	0.7868	0.3407	0.4461	0.04198	6	6	15.03	120
shTfeb#1 Rapamycin vs. shCtrl#2 DMSO	0.4244	1	-0.5756	0.04198	6	6	19.39	120
shTfeb#1 Rapamycin vs. shCtrl#2 Rapamycin	0.4244	0.3936	0.03081	0.04198	6	6	1.038	120
shTfeb#1 Rapamycin vs. shTfeb#2 DMSO	0.4244	0.6471	-0.2227	0.04198	6	6	7.503	120
shTfeb#1 Rapamycin vs. shTfeb#2 Rapamycin	0.4244	0.3407	0.08368	0.04198	6	6	2.819	120
shCtrl#2 DMSO vs. shCtrl#2 Rapamycin	1	0.3936	0.6064	0.04198	6	6	20.43	120
shCtrl#2 DMSO vs. shTfeb#2 DMSO	1	0.6471	0.3529	0.04198	6	6	11.89	120
shCtrl#2 DMSO vs. shTfeb#2 Rapamycin	1	0.3407	0.6593	0.04198	6	6	22.21	120
shCtrl#2 Rapamycin vs. shTfeb#2 DMSO	0.3936	0.6471	-0.2535	0.04198	6	6	8.541	120
shCtrl#2 Rapamycin vs. shTfeb#2 Rapamycin	0.3936	0.3407	0.05287	0.04198	6	6	1.781	120
shTfeb#2 DMSO vs. shTfeb#2 Rapamycin	0.6471	0.3407	0.3064	0.04198	6	6	10.32	120
72h
shCtrl#1 DMSO vs. shCtrl#1 Rapamycin	1	0.2436	0.7564	0.04198	6	6	25.48	120
shCtrl#1 DMSO vs. shTfeb#1 DMSO	1	0.7274	0.2726	0.04198	6	6	9.185	120
shCtrl#1 DMSO vs. shTfeb#1 Rapamycin	1	0.2199	0.7801	0.04198	6	6	26.28	120
shCtrl#1 DMSO vs. shCtrl#2 DMSO	1	1	0	0.04198	6	6	0	120
shCtrl#1 DMSO vs. shCtrl#2 Rapamycin	1	0.2046	0.7954	0.04198	6	6	26.8	120
shCtrl#1 DMSO vs. shTfeb#2 DMSO	1	0.4932	0.5068	0.04198	6	6	17.08	120
shCtrl#1 DMSO vs. shTfeb#2 Rapamycin	1	0.1434	0.8566	0.04198	6	6	28.86	120
shCtrl#1 Rapamycin vs. shTfeb#1 DMSO	0.2436	0.7274	-0.4838	0.04198	6	6	16.3	120
shCtrl#1 Rapamycin vs. shTfeb#1 Rapamycin	0.2436	0.2199	0.02371	0.04198	6	6	0.7989	120
shCtrl#1 Rapamycin vs. shCtrl#2 DMSO	0.2436	1	-0.7564	0.04198	6	6	25.48	120
shCtrl#1 Rapamycin vs. shCtrl#2 Rapamycin	0.2436	0.2046	0.03899	0.04198	6	6	1.314	120
shCtrl#1 Rapamycin vs. shTfeb#2 DMSO	0.2436	0.4932	-0.2495	0.04198	6	6	8.408	120
shCtrl#1 Rapamycin vs. shTfeb#2 Rapamycin	0.2436	0.1434	0.1002	0.04198	6	6	3.375	120
shTfeb#1 DMSO vs. shTfeb#1 Rapamycin	0.7274	0.2199	0.5075	0.04198	6	6	17.1	120
shTfeb#1 DMSO vs. shCtrl#2 DMSO	0.7274	1	-0.2726	0.04198	6	6	9.185	120
shTfeb#1 DMSO vs. shCtrl#2 Rapamycin	0.7274	0.2046	0.5227	0.04198	6	6	17.61	120
shTfeb#1 DMSO vs. shTfeb#2 DMSO	0.7274	0.4932	0.2342	0.04198	6	6	7.891	120
shTfeb#1 DMSO vs. shTfeb#2 Rapamycin	0.7274	0.1434	0.5839	0.04198	6	6	19.67	120
shTfeb#1 Rapamycin vs. shCtrl#2 DMSO	0.2199	1	-0.7801	0.04198	6	6	26.28	120
shTfeb#1 Rapamycin vs. shCtrl#2 Rapamycin	0.2199	0.2046	0.01527	0.04198	6	6	0.5146	120
shTfeb#1 Rapamycin vs. shTfeb#2 DMSO	0.2199	0.4932	-0.2733	0.04198	6	6	9.207	120
shTfeb#1 Rapamycin vs. shTfeb#2 Rapamycin	0.2199	0.1434	0.07646	0.04198	6	6	2.576	120
shCtrl#2 DMSO vs. shCtrl#2 Rapamycin	1	0.2046	0.7954	0.04198	6	6	26.8	120
shCtrl#2 DMSO vs. shTfeb#2 DMSO	1	0.4932	0.5068	0.04198	6	6	17.08	120
shCtrl#2 DMSO vs. shTfeb#2 Rapamycin	1	0.1434	0.8566	0.04198	6	6	28.86	120
shCtrl#2 Rapamycin vs. shTfeb#2 DMSO	0.2046	0.4932	-0.2885	0.04198	6	6	9.721	120
shCtrl#2 Rapamycin vs. shTfeb#2 Rapamycin	0.2046	0.1434	0.06118	0.04198	6	6	2.061	120
shTfeb#2 DMSO vs. shTfeb#2 Rapamycin	0.4932	0.1434	0.3497	0.04198	6	6	11.78	120
Suppl. 5b
Tsc2 +/+ -/- Mefs
DMSO Tsc2 +/+	Rapamycin Tsc2 +/+	Torin1 Tsc2 +/+	DMSO Tsc2 -/-	Rapamycin Tsc2 -/-	Torin1 Tsc2 -/-
1.0571	0.757509	0.846357	16.131	9.89094	6.98399
0.830553	0.618393	0.698749	11.0197	7.11733	4.11903
1.16315	0.497989	0.640335	12.6522	6.94312	5.60322
Tukey's multiple comparisons test	Mean Diff.	95.00% CI of diff.	Below threshold?	Summary
DMSO vs. Rapamycin	0.3923	-3.431 to 4.216	No	ns		A-B
DMSO vs. Torin1	0.2885	-3.535 to 4.112	No	ns		A-C
DMSO vs. DMSO	-12.25	-16.07 to -8.427	Yes	****		A-D
DMSO vs. Rapamycin	-6.967	-10.79 to -3.144	Yes	***		A-E
DMSO vs. Torin1	-4.552	-8.375 to -0.7285	Yes	*		A-F
Rapamycin vs. Torin1	-0.1039	-3.927 to 3.719	No	ns		B-C
Rapamycin vs. DMSO	-12.64	-16.47 to -8.820	Yes	****		B-D
Rapamycin vs. Rapamycin	-7.359	-11.18 to -3.536	Yes	***		B-E
Rapamycin vs. Torin1	-4.944	-8.767 to -1.121	Yes	**		B-F
Torin1 vs. DMSO	-12.54	-16.36 to -8.716	Yes	****		C-D
Torin1 vs. Rapamycin	-7.255	-11.08 to -3.432	Yes	***		C-E
Torin1 vs. Torin1	-4.84	-8.664 to -1.017	Yes	*		C-F
DMSO vs. Rapamycin	5.284	1.460 to 9.107	Yes	**		D-E
DMSO vs. Torin1	7.699	3.876 to 11.52	Yes	***		D-F
Rapamycin vs. Torin1	2.415	-1.408 to 6.238	No	ns		E-F
Tukey's multiple comparisons test	Mean Diff.	95.00% CI of diff.	Below threshold?	Summary
DMSO Tsc2 +/+ vs. Rapamycin Tsc2 +/+	0.3923	-3.431 to 4.216	No	ns		A-B
DMSO Tsc2 +/+ vs. Torin1 Tsc2 +/+	0.2885	-3.535 to 4.112	No	ns		A-C
DMSO Tsc2 +/+ vs. DMSO Tsc2 -/-	-12.25	-16.07 to -8.427	Yes	****		A-D
DMSO Tsc2 +/+ vs. Rapamycin Tsc2 -/-	-6.967	-10.79 to -3.144	Yes	***		A-E
DMSO Tsc2 +/+ vs. Torin1 Tsc2 -/-	-4.552	-8.375 to -0.7285	Yes	*		A-F
Rapamycin Tsc2 +/+ vs. Torin1 Tsc2 +/+	-0.1039	-3.927 to 3.719	No	ns		B-C
Rapamycin Tsc2 +/+ vs. DMSO Tsc2 -/-	-12.64	-16.47 to -8.820	Yes	****		B-D
Rapamycin Tsc2 +/+ vs. Rapamycin Tsc2 -/-	-7.359	-11.18 to -3.536	Yes	***		B-E
Rapamycin Tsc2 +/+ vs. Torin1 Tsc2 -/-	-4.944	-8.767 to -1.121	Yes	**		B-F
Torin1 Tsc2 +/+ vs. DMSO Tsc2 -/-	-12.54	-16.36 to -8.716	Yes	****		C-D
Torin1 Tsc2 +/+ vs. Rapamycin Tsc2 -/-	-7.255	-11.08 to -3.432	Yes	***		C-E
Torin1 Tsc2 +/+ vs. Torin1 Tsc2 -/-	-4.84	-8.664 to -1.017	Yes	*		C-F
DMSO Tsc2 -/- vs. Rapamycin Tsc2 -/-	5.284	1.460 to 9.107	Yes	**		D-E
DMSO Tsc2 -/- vs. Torin1 Tsc2 -/-	7.699	3.876 to 11.52	Yes	***		D-F
Rapamycin Tsc2 -/- vs. Torin1 Tsc2 -/-	2.415	-1.408 to 6.238	No	ns		E-F
Test details	Mean 1	Mean 2	Mean Diff.	SE of diff.	n1	n2	q	DF
DMSO Tsc2 +/+ vs. Rapamycin Tsc2 +/+	1.017	0.6246	0.3923	1.138	3	3	0.4874	12
DMSO Tsc2 +/+ vs. Torin1 Tsc2 +/+	1.017	0.7285	0.2885	1.138	3	3	0.3584	12
DMSO Tsc2 +/+ vs. DMSO Tsc2 -/-	1.017	13.27	-12.25	1.138	3	3	15.22	12
DMSO Tsc2 +/+ vs. Rapamycin Tsc2 -/-	1.017	7.984	-6.967	1.138	3	3	8.656	12
DMSO Tsc2 +/+ vs. Torin1 Tsc2 -/-	1.017	5.569	-4.552	1.138	3	3	5.655	12
Rapamycin Tsc2 +/+ vs. Torin1 Tsc2 +/+	0.6246	0.7285	-0.1039	1.138	3	3	0.129	12
Rapamycin Tsc2 +/+ vs. DMSO Tsc2 -/-	0.6246	13.27	-12.64	1.138	3	3	15.71	12
Rapamycin Tsc2 +/+ vs. Rapamycin Tsc2 -/-	0.6246	7.984	-7.359	1.138	3	3	9.143	12
Rapamycin Tsc2 +/+ vs. Torin1 Tsc2 -/-	0.6246	5.569	-4.944	1.138	3	3	6.143	12
Torin1 Tsc2 +/+ vs. DMSO Tsc2 -/-	0.7285	13.27	-12.54	1.138	3	3	15.58	12
Torin1 Tsc2 +/+ vs. Rapamycin Tsc2 -/-	0.7285	7.984	-7.255	1.138	3	3	9.014	12
Torin1 Tsc2 +/+ vs. Torin1 Tsc2 -/-	0.7285	5.569	-4.84	1.138	3	3	6.014	12
DMSO Tsc2 -/- vs. Rapamycin Tsc2 -/-	13.27	7.984	5.284	1.138	3	3	6.565	12
DMSO Tsc2 -/- vs. Torin1 Tsc2 -/-	13.27	5.569	7.699	1.138	3	3	9.565	12
Rapamycin Tsc2 -/- vs. Torin1 Tsc2 -/-	7.984	5.569	2.415	1.138	3	3	3.001	12
Tsc1 +/+ -/- Mefs
DMSO Tsc1 +/+	Rapamycin Tsc1 +/+	Torin1 Tsc1 +/+	DMSO Tsc1 -/-	Rapamycin Tsc1 -/-	Torin1 Tsc1 -/-
0.718556	0.854045	1.14184	2.32566	1.51748	1.69286
1.13455	0.694015	0.765168	2.52448	1.39864	1.50715
1.23401	0.510577	0.922325	2.41514	1.48345	1.16381					final final submission final
Tukey's multiple comparisons test	Mean Diff.	95.00% CI of diff.	Below threshold?	Summary
DMSO Tsc1 +/+ vs. Rapamycin Tsc1 +/+	0.3428	-0.1892 to 0.8749	No	ns		A-B
DMSO Tsc1 +/+ vs. Torin1 Tsc1 +/+	0.08593	-0.4461 to 0.6180	No	ns		A-C
DMSO Tsc1 +/+ vs. DMSO Tsc1 -/-	-1.393	-1.925 to -0.8607	Yes	****		A-D
DMSO Tsc1 +/+ vs. Rapamycin Tsc1 -/-	-0.4375	-0.9695 to 0.09456	No	ns		A-E
DMSO Tsc1 +/+ vs. Torin1 Tsc1 -/-	-0.4256	-0.9576 to 0.1065	No	ns		A-F
Rapamycin Tsc1 +/+ vs. Torin1 Tsc1 +/+	-0.2569	-0.7889 to 0.2751	No	ns		B-C
Rapamycin Tsc1 +/+ vs. DMSO Tsc1 -/-	-1.736	-2.268 to -1.204	Yes	****		B-D
Rapamycin Tsc1 +/+ vs. Rapamycin Tsc1 -/-	-0.7803	-1.312 to -0.2483	Yes	**		B-E
Rapamycin Tsc1 +/+ vs. Torin1 Tsc1 -/-	-0.7684	-1.300 to -0.2363	Yes	**		B-F
Torin1 Tsc1 +/+ vs. DMSO Tsc1 -/-	-1.479	-2.011 to -0.9466	Yes	****		C-D
Torin1 Tsc1 +/+ vs. Rapamycin Tsc1 -/-	-0.5234	-1.055 to 0.008631	No	ns		C-E
Torin1 Tsc1 +/+ vs. Torin1 Tsc1 -/-	-0.5115	-1.044 to 0.02055	No	ns		C-F
DMSO Tsc1 -/- vs. Rapamycin Tsc1 -/-	0.9552	0.4232 to 1.487	Yes	***		D-E
DMSO Tsc1 -/- vs. Torin1 Tsc1 -/-	0.9672	0.4351 to 1.499	Yes	***		D-F
Rapamycin Tsc1 -/- vs. Torin1 Tsc1 -/-	0.01192	-0.5201 to 0.5440	No	ns		E-F
Test details	Mean 1	Mean 2	Mean Diff.	SE of diff.	n1	n2	q	DF
DMSO Tsc1 +/+ vs. Rapamycin Tsc1 +/+	1.029	0.6862	0.3428	0.1584	3	3	3.061	12
DMSO Tsc1 +/+ vs. Torin1 Tsc1 +/+	1.029	0.9431	0.08593	0.1584	3	3	0.7672	12
DMSO Tsc1 +/+ vs. DMSO Tsc1 -/-	1.029	2.422	-1.393	0.1584	3	3	12.43	12
DMSO Tsc1 +/+ vs. Rapamycin Tsc1 -/-	1.029	1.467	-0.4375	0.1584	3	3	3.906	12
DMSO Tsc1 +/+ vs. Torin1 Tsc1 -/-	1.029	1.455	-0.4256	0.1584	3	3	3.8	12
Rapamycin Tsc1 +/+ vs. Torin1 Tsc1 +/+	0.6862	0.9431	-0.2569	0.1584	3	3	2.294	12
Rapamycin Tsc1 +/+ vs. DMSO Tsc1 -/-	0.6862	2.422	-1.736	0.1584	3	3	15.5	12
Rapamycin Tsc1 +/+ vs. Rapamycin Tsc1 -/-	0.6862	1.467	-0.7803	0.1584	3	3	6.967	12
Rapamycin Tsc1 +/+ vs. Torin1 Tsc1 -/-	0.6862	1.455	-0.7684	0.1584	3	3	6.86	12
Torin1 Tsc1 +/+ vs. DMSO Tsc1 -/-	0.9431	2.422	-1.479	0.1584	3	3	13.2	12
Torin1 Tsc1 +/+ vs. Rapamycin Tsc1 -/-	0.9431	1.467	-0.5234	0.1584	3	3	4.673	12
Torin1 Tsc1 +/+ vs. Torin1 Tsc1 -/-	0.9431	1.455	-0.5115	0.1584	3	3	4.567	12
DMSO Tsc1 -/- vs. Rapamycin Tsc1 -/-	2.422	1.467	0.9552	0.1584	3	3	8.529	12
DMSO Tsc1 -/- vs. Torin1 Tsc1 -/-	2.422	1.455	0.9672	0.1584	3	3	8.635	12

## Sheet: Suppl. 6
Suppl.6a
RAG C
siCtrl	siTSC2	siFlcn	siTSC2 + siFlcn
1.00194	1.88932	2.50104	3.73623
0.996358	1.77682	2.46748	3.89199
1.00172	1.74884	2.32899	3.6788
Tukey's multiple comparisons test	Mean Diff.	95.00% CI of diff.	Below threshold?	Summary	Adjusted P Value
siCtrl vs. siTSC2	-0.805	-1.016 to -0.5941	Yes	****	<0.0001	A-B
siCtrl vs. siFlcn	-1.433	-1.643 to -1.222	Yes	****	<0.0001	A-C
siCtrl vs. siTSC2 + siFlcn	-2.769	-2.980 to -2.558	Yes	****	<0.0001	A-D
siTSC2 vs. siFlcn	-0.6275	-0.8384 to -0.4166	Yes	****	<0.0001	B-C
siTSC2 vs. siTSC2 + siFlcn	-1.964	-2.175 to -1.753	Yes	****	<0.0001	B-D
siFlcn vs. siTSC2 + siFlcn	-1.337	-1.547 to -1.126	Yes	****	<0.0001	C-D
Test details	Mean 1	Mean 2	Mean Diff.	SE of diff.	n1	n2	q	DF
siCtrl vs. siTSC2	1	1.805	-0.805	0.06586	3	3	17.29	8
siCtrl vs. siFlcn	1	2.433	-1.433	0.06586	3	3	30.76	8
siCtrl vs. siTSC2 + siFlcn	1	3.769	-2.769	0.06586	3	3	59.46	8
siTSC2 vs. siFlcn	1.805	2.433	-0.6275	0.06586	3	3	13.47	8
siTSC2 vs. siTSC2 + siFlcn	1.805	3.769	-1.964	0.06586	3	3	42.17	8
siFlcn vs. siTSC2 + siFlcn	2.433	3.769	-1.337	0.06586	3	3	28.7	8
RAG D
siCtrl	siTSC2	siFlcn	siTSC2 + siFlcn
1.12228	1.8418	2.52069	7.09608
0.907254	2.05973	2.82515	5.64326
0.982129	2.83315	1.60736	5.84833
Tukey's multiple comparisons test	Mean Diff.	95.00% CI of diff.	Below threshold?	Summary	Adjusted P Value
siCtrl vs. siTSC2	-1.241	-2.733 to 0.2515	No	ns	0.107	A-B
siCtrl vs. siFlcn	-1.314	-2.806 to 0.1786	No	ns	0.0859	A-C
siCtrl vs. siTSC2 + siFlcn	-5.192	-6.684 to -3.700	Yes	****	<0.0001	A-D
siTSC2 vs. siFlcn	-0.07284	-1.565 to 1.420	No	ns	0.9985	B-C
siTSC2 vs. siTSC2 + siFlcn	-3.951	-5.443 to -2.459	Yes	***	0.0001	B-D
siFlcn vs. siTSC2 + siFlcn	-3.878	-5.371 to -2.386	Yes	***	0.0002	C-D
Test details	Mean 1	Mean 2	Mean Diff.	SE of diff.	n1	n2	q	DF
siCtrl vs. siTSC2	1.004	2.245	-1.241	0.4661	3	3	3.766	8
siCtrl vs. siFlcn	1.004	2.318	-1.314	0.4661	3	3	3.987	8
siCtrl vs. siTSC2 + siFlcn	1.004	6.196	-5.192	0.4661	3	3	15.75	8
siTSC2 vs. siFlcn	2.245	2.318	-0.07284	0.4661	3	3	0.221	8
siTSC2 vs. siTSC2 + siFlcn	2.245	6.196	-3.951	0.4661	3	3	11.99	8
siFlcn vs. siTSC2 + siFlcn	2.318	6.196	-3.878	0.4661	3	3	11.77	8
Suppl.6b
si ctrl	si TSC2	si FLCN	si TSC2 + si FLCN
0.943013	1.81166	1.47218	2.65542
1.02412	1.84685	1.43035	2.82628
1.03545	1.83688	1.40103	2.72464
Tukey's multiple comparisons test	Mean Diff.	95.00% CI of diff.	Below threshold?	Summary	Adjusted P Value
si ctrl vs. si TSC2	-0.8309	-0.9713 to -0.6905	Yes	****	<0.0001	A-B
si ctrl vs. si FLCN	-0.4337	-0.5741 to -0.2932	Yes	****	<0.0001	A-C
si ctrl vs. si TSC2 + si FLCN	-1.735	-1.875 to -1.594	Yes	****	<0.0001	A-D
si TSC2 vs. si FLCN	0.3973	0.2569 to 0.5377	Yes	****	<0.0001	B-C
si TSC2 vs. si TSC2 + si FLCN	-0.9037	-1.044 to -0.7632	Yes	****	<0.0001	B-D
si FLCN vs. si TSC2 + si FLCN	-1.301	-1.441 to -1.161	Yes	****	<0.0001	C-D
Test details	Mean 1	Mean 2	Mean Diff.	SE of diff.	n1	n2	q	DF
si ctrl vs. si TSC2	1.001	1.832	-0.8309	0.04385	3	3	26.8	8
si ctrl vs. si FLCN	1.001	1.435	-0.4337	0.04385	3	3	13.99	8
si ctrl vs. si TSC2 + si FLCN	1.001	2.735	-1.735	0.04385	3	3	55.95	8
si TSC2 vs. si FLCN	1.832	1.435	0.3973	0.04385	3	3	12.81	8
si TSC2 vs. si TSC2 + si FLCN	1.832	2.735	-0.9037	0.04385	3	3	29.15	8
si FLCN vs. si TSC2 + si FLCN	1.435	2.735	-1.301	0.04385	3	3	41.96	8

## Sheet: Suppl. 7
Suppl.7b
siCtrl + HA	siTsc2 + HA	siTsc2 + WT Rag A	siTsc2 + WT Rag C	si Tsc2 + CA RAG A	siTsc2 + CA RAG C
0.282803	0.645467	0.546665	0.589565	0.645778	0.139502
0.227941	0.638964	0.513536	0.637931	0.441294	0.124519
0.216766	0.487536	0.542227	0.612251	0.365298	0.161807
0.260888	0.700112	0.509764	0.644905	0.473343	0.132528
0.286868	0.672545	0.595981	0.644949	0.490351	0.139097
0.209886	0.70787	0.635737	0.521505	0.534228	0.111694
0.221436	0.597352	0.550916	0.651716	0.554477	0.098245
0.247457	0.665728	0.585256	0.603059	0.471055	0.143688
0.197	0.594432	0.617684	0.444215	0.463153	0.162286
0.21016	0.671374	0.575892	0.598918	0.62768	0.166377
0.247948	0.57469	0.557575	0.576414	0.564214	0.181938
0.209701	0.620742	0.575594	0.660978	0.421369	0.140359
0.332528	0.671784	0.520308	0.627077	0.638315	0.140219
0.172356	0.822684	0.539032	0.637868	0.495269	0.132475
0.202411	0.706525	0.543902	0.741607	0.560731	0.128063
0.21588	0.681756	0.53706	0.821932	0.554172	0.205982
0.247625	0.764283	0.543476		0.481518	0.184928
0.267612		0.710128			0.132165
0.219989					0.129092
Tukey's multiple comparisons test	Mean Diff.	95.00% CI of diff.	Below threshold?	Summary	Adjusted P Value
siCtrl + HA vs. siTsc2 + HA	-42.46	-48.39 to -36.53	Yes	****	<0.0001
siCtrl + HA vs. siTsc2 + WT Rag A	-33.11	-38.95 to -27.26	Yes	****	<0.0001
siCtrl + HA vs. siTsc2 + WT Rag C	-39.03	-45.06 to -33.00	Yes	****	<0.0001
siCtrl + HA vs. si Tsc2 + CA RAG A	-28.1	-34.03 to -22.16	Yes	****	<0.0001
siCtrl + HA vs. siTsc2 + CA RAG C	9.065	3.300 to 14.83	Yes	***	0.0002
siTsc2 + HA vs. siTsc2 + WT Rag A	9.352	3.343 to 15.36	Yes	***	0.0002
siTsc2 + HA vs. siTsc2 + WT Rag C	3.43	-2.759 to 9.619	No	ns	0.5939
siTsc2 + HA vs. si Tsc2 + CA RAG A	14.36	8.268 to 20.46	Yes	****	<0.0001
siTsc2 + HA vs. siTsc2 + CA RAG C	51.52	45.59 to 57.45	Yes	****	<0.0001
siTsc2 + WT Rag A vs. siTsc2 + WT Rag C	-5.922	-12.03 to 0.1827	No	ns	0.0627
siTsc2 + WT Rag A vs. si Tsc2 + CA RAG A	5.01	-0.9988 to 11.02	No	ns	0.1584
siTsc2 + WT Rag A vs. siTsc2 + CA RAG C	42.17	36.33 to 48.02	Yes	****	<0.0001
siTsc2 + WT Rag C vs. si Tsc2 + CA RAG A	10.93	4.744 to 17.12	Yes	****	<0.0001
siTsc2 + WT Rag C vs. siTsc2 + CA RAG C	48.09	42.06 to 54.12	Yes	****	<0.0001
si Tsc2 + CA RAG A vs. siTsc2 + CA RAG C	37.16	31.23 to 43.09	Yes	****	<0.0001

[truncated: 1 more sheets: Suppl. 8]
